# Supplementary material for: Cdc42 mobility and membrane flows regulate fission yeast cell shape and survival
Source: Nat Commun. 2024 Sep 27;15:8363. doi: 10.1038/s41467-024-52655-1 (PMC11437197; doi:10.1038/s41467-024-52655-1)
Supplement: Supplementary file 7 — Supplementary Data 1 [file 41467_2024_52655_MOESM7_ESM.txt]

>pSM2934-pFA6a-cdc42-mCherry-AS-Ks-3xRitC-Term-kanMX  (7634 bp)
ATACCGCGAGACCCACGCTCACCGGCTCCAGATTTATCAGCAATAAACCAGCCAGCCGGAAGGGCCGAGCGCAGAAGTGG
TCCTGCAACTTTATCCGCCTCCATCCAGTCTATTAATTGTTGCCGGGAAGCTAGAGTAAGTAGTTCGCCAGTTAATAGTT
TGCGCAACGTTGTTGCCATTGCTACAGGCATCGTGGTGTCACGCTCGTCGTTTGGTATGGCTTCATTCAGCTCCGGTTCC
CAACGATCAAGGCGAGTTACATGATCCCCCATGTTGTGCAAAAAAGCGGTTAGCTCCTTCGGTCCTCCGATCGTTGTCAG
AAGTAAGTTGGCCGCAGTGTTATCACTCATGGTTATGGCAGCACTGCATAATTCTCTTACTGTCATGCCATCCGTAAGAT
GCTTTTCTGTGACTGGTGAGTACTCAACCAAGTCATTCTGAGAATAGTGTATGCGGCGACCGAGTTGCTCTTGCCCGGCG
TCAATACGGGATAATACCGCGCCACATAGCAGAACTTTAAAAGTGCTCATCATTGGAAAACGTTCTTCGGGGCGAAAACT
CTCAAGGATCTTACCGCTGTTGAGATCCAGTTCGATGTAACCCACTCGTGCACCCAACTGATCTTCAGCATCTTTTACTT
TCACCAGCGTTTCTGGGTGAGCAAAAACAGGAAGGCAAAATGCCGCAAAAAAGGGAATAAGGGCGACACGGAAATGTTGA
ATACTCATACTCTTCCTTTTTCAATATTATTGAAGCATTTATCAGGGTTATTGTCTCATGAGCGGATACATATTTGAATG
TATTTAGAAAAATAAACAAATAGGGGTTCCGCGCACATTTCCCCGAAAAGTGCCACCTGACGTCTAAGAAACCATTATTA
TCATGACATTAACCTATAAAAATAGGCGTATCACGAGGCCCTTTCGTCTCGCGCGTTTCGGTGATGACGGTGAAAACCTC
TGACACATGCAGCTCCCGGAGACGGTCACAGCTTGTCTGTAAGCGGATGCCGGGAGCAGACAAGCCCGTCAGGGCGCGTC
AGCGGGTGTTGGCGGGTGTCGGGGCTGGCTTAACTATGCGGCATCAGAGCAGATTGTACTGAGAGTGCACCATATGttta
acccctggttttctttccttttccgaaatttccttaatacagctagtttacaacagtaaacaatgtcttagctttcttta
acgatccctcatatttgcaaagatatttgctatttgttgttttcatcctagcttttgtgcttcttcattcattctgtcaa
tcacacacttcttgggctttacatatctgtgttttctggctaggcatatttcctttttccgttaaataaacgacgatttt
gctatacttttgctacattattgtattcttctgccattactcgcagaattcggtatggtccgactttgattttagctcta
atattagtgtagccaggtaattcgcaaataatattatttcatttgttagaaaataaatcgataatttaatcatttttagg
tgatacgattatgttgactcatttgctcttgtcgctagagcattaaaggagaaaaaatggatctacagtattgcttaaat
acatgtgattattttaaagcttctgcaatagtttgttttattaacaatgactatattttaacttacttccagtaattctg
ataagaaagatatctaaattgaaatgtatcctaccgaaacccagttgagattcgTCGACatgcccaccattaagtgtgtc
gtagtaggagacggtgctgtaggaaaggtgagttgatgtttacggaaggtgaagttaagcaatgcataaaaaaatacaag
aattgctatcatctaaaatgaagtttcttttgtctatacattcccctttatttctttctttccaaaaattgttcttttga
gttttacacatactgaccgtttgaatgtagacctgtctgcttatttcctatactacaaacaagtttcctagtgactatgt
gccaactgtattcgataatgtaagtataattagttgtttatggaatgaagtacttggtgaagttttgtccccatattaga
aattttttactattcaaatgttcggtcacggaaaattttgatataaggctttttgtcaaaaaaaggctgaaggattaaac
aatgactcaatgtatttatcgattttatctcagaaactattgaaagtttaataatttttttttatccgatgctttttttt
ttccacactagatctaaagaccgtaggaagccttatctcgtaaggaataagatgaggcgaccactttctttcccaggaag
atttggtcgttattatttctgctatttgctatattggggactattctaactttcttgttgcttttactcccgtttttaat
tgatatagctgattttcattttatagtaaagatttactgactaaaatagtatgctgtcactgtcatgatcggtgatgaac
catacactcttggtttattcgataccgctggtcaggaggattatgatcgcttgcgtcctttatcctatcctcaaacagac
gtctttttggtttgttttagtgtaacttctcctgccagttttgaaaatgtgaaagaaaagtggtttcccgaagttcatca
tcattgtccgggcgtcccgtgcttaattgttggtacccaaattgatttacgtgatgacccttctgtgcaacagaaactag
ctcgccagcatcagTCTGGCGGATCCatggtgagcaagggcgaggaggataacatggccatcatcaaggagttcatgcgc
ttcaaggtgcacatggagggctccgtgaacggccacgagttcgagatcgagggcgagggcgagggccgcccctacgaggg
cacccagaccgccaagctgaaggtgaccaagggtggccccctgcccttcgcctgggacatcctgtcccctcagttcatgt
acggctccaaggcctacgtgaagcaccccgccgacatccccgactacttgaagctgtccttccccgagggcttcaagtgg
gagcgcgtgatgaacttcgaggacggcggcgtggtgaccgtgacccaggactcctccctgcaggacggcgagttcatcta
caaggtgaagctgcgcggcaccaacttcccctccgacggccccgtaatgcagaagaagaccatgggctgggaggcctcct
ccgagcggatgtaccccgaggacggcgccctgaagggcgagatcaagcagaggctgaagctgaaggacggcggccactac
gacgctgaggtcaagaccacctacaaggccaagaagcccgtgcagctgcccggcgcctacaacgtcaacatcaagttgga
catcacctcccacaacgaggactacaccatcgtggaacagtacgaacgcgccgagggccgccactccaccggcggcatgg
acgagctgtacaagGGCGCGCCGGGCcatccccttacacatgagcaaggtgaacgattagctcgtgagttgggtgctgtc
aagtatgttgagtgttccgctttgacccaaaaagggttaaagaatgtttttgatgaagctattgtagccgctcttgatcc
tcctgttcctGCTAGCcacaagaaaaagtcaaagTGTCCCTTCTTTGAGACATCTGCCGCATACCGATACTATATAGACG
ATGTGTTTCACGCCTTAGTTCGTGAGATAAGACGTAAGGAAAAGGAGGCTGTGCTTGCAATGGAAAAAAAGTCCAAGCCT
AAAAACTCAGTTTGGAAAAGATTGAAGTCTCCCTTCAGAAAAAAGAAAGACTCAGTTACTggagggggccccgggggtgg
ttcaTGTCCATTTTTCGAAACCTCCGCTGCCTACCGCTACTACATCGATGATGTATTTCACGCTCTTGTACGTGAAATAC
GCCGCAAAGAAAAAGAAGCTGTCCTTGCCATGGAGAAGAAGTCCAAACCTAAAAATTCTGTTTGGAAGCGTTTAAAGTCA
CCATTTCGAAAGAAGAAGGATTCTGTCACAgggtctggatcgGTTcgaTGCCCTTTCTTCGAGACGTCCGCAGCTTACAG
ATATTATATAGATGACGTATTCCATGCCCTTGTACGGGAGATACGTAGGAAAGAAAAGGAGGCAGTACTGGCCATGGAGA
AAAAATCTAAGCCCAAAAACAGTGTATGGAAGAGGCTAAAATCACCATTCCGGAAGAAGAAAGATTCAGTAACTTGACCG
GGTAAAAGGAATGTCTCCCTTGCCAGTACTGCTAGGGTTTTTCTTTCAAACTATGGAAGCCCATTCAAGCTGCATATTAC
GATTTTGTTTTTCGCTTTTAGAAAGTGGTTTAGATGAGATAATAGAAAAATTCTTGATCTCCGACAACGAGTACTTTTAT
TTTTTTTGCTAATCACTTTACTCAATATTAGCTCGAAATCGTAGAAACGTAGACGGGTGCGGGATACCGAGTGGTGTAGT
TAAGAATTTTTATAAACCACGTGGCCCAAAAATATGAACCCAAAACGTTTATACATGAGTATACTTTAAGAAGGCTATAC
CCCTTCGTGTTAGATGTAGTTTTAGCTACCCAACCCGAGTCTATGAGCTTGACTTCAGATGTAGAAGGCATTAAATCGTT
TTGAATATTAATTAAAAAACGATGAAAATTAAATATTTAAAAGCAATCATACGCTGAAAATTTAGTGCTGTGGCTAATCC
TTCAACATGGAAATGCCATAAAAGTGACTTTGACAAAAAAAAAAGTATATACAGGTAGTAAACTCATCTACTTCATTGAC
TTTGTTTACAGCATGTGGAAGGAGGAATATTTATTGCTAAATCGTAGTTTAACATTCAATAAGTAATACTATTGAAATTC
GACAAGATTGGCCGCATGGATGAAAAAGAGGCATTTTGCTTTGGGAGAATTAGTTCAAATTAGAACTGAAAAAAAAAACT
TTACGAGGCAAAAATGTCGGATTGAGATCGTAAAAGTTCGCTCGTCGTCTTTTGCTTTGTGATTGTTTTCATGGATACAT
CTTGCTGGATATTTAAATTTTAGTACTATGTATAAGATATTCTATAAATGTTTTATCACCCAAACCTGTTAGCGCCTTCT
TAATTCTATTCAATCTGGCTTTTGCTCTGAGACTACTTCTTGGACTTTCACTACTTGTTAGTTATACGGAATTTGTGTAA
TTAGAAGACGCGTTGAATTGTCCCCACGCCGCGCCCCTGTAGAGAAATATAAAAGGTTAGGATTTGCCACTGAGGTTCTT
CTTTCATATACTTCCTTTTAAAATCTTGCTAGGATACAGTTCTCACATCACATCCGAACATAAACAACCATGGGTAAGGA
AAAGACTCACGTTTCGAGGCCGCGATTAAATTCCAACATGGATGCTGATTTATATGGGTATAAATGGGCTCGCGATAATG
TCGGGCAATCAGGTGCGACAATCTATCGATTGTATGGGAAGCCCGATGCGCCAGAGTTGTTTCTGAAACATGGCAAAGGT
AGCGTTGCCAATGATGTTACAGATGAGATGGTCAGACTAAACTGGCTGACGGAATTTATGCCTCTTCCGACCATCAAGCA
TTTTATCCGTACTCCTGATGATGCATGGTTACTCACCACTGCGATCCCCGGCAAAACAGCATTCCAGGTATTAGAAGAAT
ATCCTGATTCAGGTGAAAATATTGTTGATGCGCTGGCAGTGTTCCTGCGCCGGTTGCATTCGATTCCTGTTTGTAATTGT
CCTTTTAACAGCGATCGCGTATTTCGTCTCGCTCAGGCGCAATCACGAATGAATAACGGTTTGGTTGATGCGAGTGATTT
TGATGACGAGCGTAATGGCTGGCCTGTTGAACAAGTCTGGAAAGAAATGCATAAGCTTTTGCCATTCTCACCGGATTCAG
TCGTCACTCATGGTGATTTCTCACTTGATAACCTTATTTTTGACGAGGGGAAATTAATAGGTTGTATTGATGTTGGACGA
GTCGGAATCGCAGACCGATACCAGGATCTTGCCATCCTATGGAACTGCCTCGGTGAGTTTTCTCCTTCATTACAGAAACG
GCTTTTTCAAAAATATGGTATTGATAATCCTGATATGAATAAATTGCAGTTTCATTTGATGCTCGATGAGTTTTTCTAAT
CAGTACTGACAATAAAAAGATTCTTGTTTTCAAGAACTTGTCATTTGTATAGTTTTTTTATATTGTAGTTGTTCTATTTT
AATCAAATGTTAGCGTGATTTATATTTTTTTTCGCCTCGACATCATCTGCCCAGATGCGAAGTTAAGTGCGCAGAAAGTA
ATATCATGCGTCAATCGTATGTGAATGCTGGTCGCTATACTGCTGTCGATTCGATACTAACGCCGCCATCCAGTTTAAAC
GAGCTCGAATTCATCGATGATATCAGATCCACTAGTGGCCTATGCGGCCGCGGATCTGCCGGTCTCCCTATAGTGAGTCG
TATTAATTTCGATAAGCCAGGTTAACCTGCATTAATGAATCGGCCAACGCGCGGGGAGAGGCGGTTTGCGTATTGGGCGC
TCTTCCGCTTCCTCGCTCACTGACTCGCTGCGCTCGGTCGTTCGGCTGCGGCGAGCGGTATCAGCTCACTCAAAGGCGGT
AATACGGTTATCCACAGAATCAGGGGATAACGCAGGAAAGAACATGTGAGCAAAAGGCCAGCAAAAGGCCAGGAACCGTA
AAAAGGCCGCGTTGCTGGCGTTTTTCCATAGGCTCCGCCCCCCTGACGAGCATCACAAAAATCGACGCTCAAGTCAGAGG
TGGCGAAACCCGACAGGACTATAAAGATACCAGGCGTTTCCCCCTGGAAGCTCCCTCGTGCGCTCTCCTGTTCCGACCCT
GCCGCTTACCGGATACCTGTCCGCCTTTCTCCCTTCGGGAAGCGTGGCGCTTTCTCAATGCTCACGCTGTAGGTATCTCA
GTTCGGTGTAGGTCGTTCGCTCCAAGCTGGGCTGTGTGCACGAACCCCCCGTTCAGCCCGACCGCTGCGCCTTATCCGGT
AACTATCGTCTTGAGTCCAACCCGGTAAGACACGACTTATCGCCACTGGCAGCAGCCACTGGTAACAGGATTAGCAGAGC
GAGGTATGTAGGCGGTGCTACAGAGTTCTTGAAGTGGTGGCCTAACTACGGCTACACTAGAAGGACAGTATTTGGTATCT
GCGCTCTGCTGAAGCCAGTTACCTTCGGAAAAAGAGTTGGTAGCTCTTGATCCGGCAAACAAACCACCGCTGGTAGCGGT
GGTTTTTTTGTTTGCAAGCAGCAGATTACGCGCAGAAAAAAAGGATCTCAAGAAGATCCTTTGATCTTTTCTACGGGGTC
TGACGCTCAGTGGAACGAAAACTCACGTTAAGGGATTTTGGTCATGAGATTATCAAAAAGGATCTTCACCTAGATCCTTT
TAAATTAAAAATGAAGTTTTAAATCAATCTAAAGTATATATGAGTAAACTTGGTCTGACAGTTACCAATGCTTAATCAGT
GAGGCACCTATCTCAGCGATCTGTCTATTTCGTTCATCCATAGTTGCCTGACTCCCCGTCGTGTAGATAACTACGATACG
GGAGGGCTTACCATCTGGCCCCAGTGCTGCAATG
