# Supplementary material for: Cdc42 mobility and membrane flows regulate fission yeast cell shape and survival
Source: Nat Commun. 2024 Sep 27;15:8363. doi: 10.1038/s41467-024-52655-1 (PMC11437197; doi:10.1038/s41467-024-52655-1)
Supplement: Supplementary file 8 — Supplementary Data 2 [file 41467_2024_52655_MOESM8_ESM.txt]

>pSM2935-pFA6a-cdc42-mCherry-AS-Ks-2xRitC-Term-kanMX  (7431 bp)
ATACCGCGAGACCCACGCTCACCGGCTCCAGATTTATCAGCAATAAACCAGCCAGCCGGAAGGGCCGAGCGCAGAAGTGG
TCCTGCAACTTTATCCGCCTCCATCCAGTCTATTAATTGTTGCCGGGAAGCTAGAGTAAGTAGTTCGCCAGTTAATAGTT
TGCGCAACGTTGTTGCCATTGCTACAGGCATCGTGGTGTCACGCTCGTCGTTTGGTATGGCTTCATTCAGCTCCGGTTCC
CAACGATCAAGGCGAGTTACATGATCCCCCATGTTGTGCAAAAAAGCGGTTAGCTCCTTCGGTCCTCCGATCGTTGTCAG
AAGTAAGTTGGCCGCAGTGTTATCACTCATGGTTATGGCAGCACTGCATAATTCTCTTACTGTCATGCCATCCGTAAGAT
GCTTTTCTGTGACTGGTGAGTACTCAACCAAGTCATTCTGAGAATAGTGTATGCGGCGACCGAGTTGCTCTTGCCCGGCG
TCAATACGGGATAATACCGCGCCACATAGCAGAACTTTAAAAGTGCTCATCATTGGAAAACGTTCTTCGGGGCGAAAACT
CTCAAGGATCTTACCGCTGTTGAGATCCAGTTCGATGTAACCCACTCGTGCACCCAACTGATCTTCAGCATCTTTTACTT
TCACCAGCGTTTCTGGGTGAGCAAAAACAGGAAGGCAAAATGCCGCAAAAAAGGGAATAAGGGCGACACGGAAATGTTGA
ATACTCATACTCTTCCTTTTTCAATATTATTGAAGCATTTATCAGGGTTATTGTCTCATGAGCGGATACATATTTGAATG
TATTTAGAAAAATAAACAAATAGGGGTTCCGCGCACATTTCCCCGAAAAGTGCCACCTGACGTCTAAGAAACCATTATTA
TCATGACATTAACCTATAAAAATAGGCGTATCACGAGGCCCTTTCGTCTCGCGCGTTTCGGTGATGACGGTGAAAACCTC
TGACACATGCAGCTCCCGGAGACGGTCACAGCTTGTCTGTAAGCGGATGCCGGGAGCAGACAAGCCCGTCAGGGCGCGTC
AGCGGGTGTTGGCGGGTGTCGGGGCTGGCTTAACTATGCGGCATCAGAGCAGATTGTACTGAGAGTGCACCATATGttta
acccctggttttctttccttttccgaaatttccttaatacagctagtttacaacagtaaacaatgtcttagctttcttta
acgatccctcatatttgcaaagatatttgctatttgttgttttcatcctagcttttgtgcttcttcattcattctgtcaa
tcacacacttcttgggctttacatatctgtgttttctggctaggcatatttcctttttccgttaaataaacgacgatttt
gctatacttttgctacattattgtattcttctgccattactcgcagaattcggtatggtccgactttgattttagctcta
atattagtgtagccaggtaattcgcaaataatattatttcatttgttagaaaataaatcgataatttaatcatttttagg
tgatacgattatgttgactcatttgctcttgtcgctagagcattaaaggagaaaaaatggatctacagtattgcttaaat
acatgtgattattttaaagcttctgcaatagtttgttttattaacaatgactatattttaacttacttccagtaattctg
ataagaaagatatctaaattgaaatgtatcctaccgaaacccagttgagattcgTCGACatgcccaccattaagtgtgtc
gtagtaggagacggtgctgtaggaaaggtgagttgatgtttacggaaggtgaagttaagcaatgcataaaaaaatacaag
aattgctatcatctaaaatgaagtttcttttgtctatacattcccctttatttctttctttccaaaaattgttcttttga
gttttacacatactgaccgtttgaatgtagacctgtctgcttatttcctatactacaaacaagtttcctagtgactatgt
gccaactgtattcgataatgtaagtataattagttgtttatggaatgaagtacttggtgaagttttgtccccatattaga
aattttttactattcaaatgttcggtcacggaaaattttgatataaggctttttgtcaaaaaaaggctgaaggattaaac
aatgactcaatgtatttatcgattttatctcagaaactattgaaagtttaataatttttttttatccgatgctttttttt
ttccacactagatctaaagaccgtaggaagccttatctcgtaaggaataagatgaggcgaccactttctttcccaggaag
atttggtcgttattatttctgctatttgctatattggggactattctaactttcttgttgcttttactcccgtttttaat
tgatatagctgattttcattttatagtaaagatttactgactaaaatagtatgctgtcactgtcatgatcggtgatgaac
catacactcttggtttattcgataccgctggtcaggaggattatgatcgcttgcgtcctttatcctatcctcaaacagac
gtctttttggtttgttttagtgtaacttctcctgccagttttgaaaatgtgaaagaaaagtggtttcccgaagttcatca
tcattgtccgggcgtcccgtgcttaattgttggtacccaaattgatttacgtgatgacccttctgtgcaacagaaactag
ctcgccagcatcagTCTGGCGGATCCatggtgagcaagggcgaggaggataacatggccatcatcaaggagttcatgcgc
ttcaaggtgcacatggagggctccgtgaacggccacgagttcgagatcgagggcgagggcgagggccgcccctacgaggg
cacccagaccgccaagctgaaggtgaccaagggtggccccctgcccttcgcctgggacatcctgtcccctcagttcatgt
acggctccaaggcctacgtgaagcaccccgccgacatccccgactacttgaagctgtccttccccgagggcttcaagtgg
gagcgcgtgatgaacttcgaggacggcggcgtggtgaccgtgacccaggactcctccctgcaggacggcgagttcatcta
caaggtgaagctgcgcggcaccaacttcccctccgacggccccgtaatgcagaagaagaccatgggctgggaggcctcct
ccgagcggatgtaccccgaggacggcgccctgaagggcgagatcaagcagaggctgaagctgaaggacggcggccactac
gacgctgaggtcaagaccacctacaaggccaagaagcccgtgcagctgcccggcgcctacaacgtcaacatcaagttgga
catcacctcccacaacgaggactacaccatcgtggaacagtacgaacgcgccgagggccgccactccaccggcggcatgg
acgagctgtacaagGGCGCGCCGGGCcatccccttacacatgagcaaggtgaacgattagctcgtgagttgggtgctgtc
aagtatgttgagtgttccgctttgacccaaaaagggttaaagaatgtttttgatgaagctattgtagccgctcttgatcc
tcctgttcctGCTAGCcacaagaaaaagtcaaagTGTCCCTTCTTTGAGACATCTGCCGCATACCGATACTATATAGACG
ATGTGTTTCACGCCTTAGTTCGTGAGATAAGACGTAAGGAAAAGGAGGCTGTGCTTGCAATGGAAAAAAAGTCCAAGCCT
AAAAACTCAGTTTGGAAAAGATTGAAGTCTCCCTTCAGAAAAAAGAAAGACTCAGTTACTggagggggccccgggggtgg
ttcaTGTCCATTTTTCGAAACCTCCGCTGCCTACCGCTACTATATTGATGATGTTTTCCATGCCCTTGTACGGGAGATAC
GTAGGAAAGAAAAGGAGGCAGTACTGGCCATGGAGAAAAAATCTAAGCCCAAAAACAGTGTATGGAAGAGGCTAAAATCA
CCATTCCGGAAGAAGAAAGATTCAGTAACTTGACCGGGGTAAAAGGAATGTCTCCCTTGCCAGTACTGCTAGGGTTTTTC
TTTCAAACTATGGAAGCCCATTCAAGCTGCATATTACGATTTTGTTTTTCGCTTTTAGAAAGTGGTTTAGATGAGATAAT
AGAAAAATTCTTGATCTCCGACAACGAGTACTTTTATTTTTTTTGCTAATCACTTTACTCAATATTAGCTCGAAATCGTA
GAAACGTAGACGGGTGCGGGATACCGAGTGGTGTAGTTAAGAATTTTTATAAACCACGTGGCCCAAAAATATGAACCCAA
AACGTTTATACATGAGTATACTTTAAGAAGGCTATACCCCTTCGTGTTAGATGTAGTTTTAGCTACCCAACCCGAGTCTA
TGAGCTTGACTTCAGATGTAGAAGGCATTAAATCGTTTTGAATATTAATTAAAAAACGATGAAAATTAAATATTTAAAAG
CAATCATACGCTGAAAATTTAGTGCTGTGGCTAATCCTTCAACATGGAAATGCCATAAAAGTGACTTTGACAAAAAAAAA
AGTATATACAGGTAGTAAACTCATCTACTTCATTGACTTTGTTTACAGCATGTGGAAGGAGGAATATTTATTGCTAAATC
GTAGTTTAACATTCAATAAGTAATACTATTGAAATTCGACAAGATTGGCCGCATGGATGAAAAAGAGGCATTTTGCTTTG
GGAGAATTAGTTCAAATTAGAACTGAAAAAAAAAACTTTACGAGGCAAAAATGTCGGATTGAGATCGTAAAAGTTCGCTC
GTCGTCTTTTGCTTTGTGATTGTTTTCATGGATACATCTTGCTGGATATTTAAATTTTAGTACTATGTATAAGATATTCT
ATAAATGTTTTATCACCCAAACCTGTTAGCGCCTTCTTAATTCTATTCAATCTGGCTTTTGCTCTGAGACTACTTCTTGG
ACTTTCACTACTTGTTAGTTATACGGAATTTGTGTAATTAGAAGACGCGTTGAATTGTCCCCACGCCGCGCCCCTGTAGA
GAAATATAAAAGGTTAGGATTTGCCACTGAGGTTCTTCTTTCATATACTTCCTTTTAAAATCTTGCTAGGATACAGTTCT
CACATCACATCCGAACATAAACAACCATGGGTAAGGAAAAGACTCACGTTTCGAGGCCGCGATTAAATTCCAACATGGAT
GCTGATTTATATGGGTATAAATGGGCTCGCGATAATGTCGGGCAATCAGGTGCGACAATCTATCGATTGTATGGGAAGCC
CGATGCGCCAGAGTTGTTTCTGAAACATGGCAAAGGTAGCGTTGCCAATGATGTTACAGATGAGATGGTCAGACTAAACT
GGCTGACGGAATTTATGCCTCTTCCGACCATCAAGCATTTTATCCGTACTCCTGATGATGCATGGTTACTCACCACTGCG
ATCCCCGGCAAAACAGCATTCCAGGTATTAGAAGAATATCCTGATTCAGGTGAAAATATTGTTGATGCGCTGGCAGTGTT
CCTGCGCCGGTTGCATTCGATTCCTGTTTGTAATTGTCCTTTTAACAGCGATCGCGTATTTCGTCTCGCTCAGGCGCAAT
CACGAATGAATAACGGTTTGGTTGATGCGAGTGATTTTGATGACGAGCGTAATGGCTGGCCTGTTGAACAAGTCTGGAAA
GAAATGCATAAGCTTTTGCCATTCTCACCGGATTCAGTCGTCACTCATGGTGATTTCTCACTTGATAACCTTATTTTTGA
CGAGGGGAAATTAATAGGTTGTATTGATGTTGGACGAGTCGGAATCGCAGACCGATACCAGGATCTTGCCATCCTATGGA
ACTGCCTCGGTGAGTTTTCTCCTTCATTACAGAAACGGCTTTTTCAAAAATATGGTATTGATAATCCTGATATGAATAAA
TTGCAGTTTCATTTGATGCTCGATGAGTTTTTCTAATCAGTACTGACAATAAAAAGATTCTTGTTTTCAAGAACTTGTCA
TTTGTATAGTTTTTTTATATTGTAGTTGTTCTATTTTAATCAAATGTTAGCGTGATTTATATTTTTTTTCGCCTCGACAT
CATCTGCCCAGATGCGAAGTTAAGTGCGCAGAAAGTAATATCATGCGTCAATCGTATGTGAATGCTGGTCGCTATACTGC
TGTCGATTCGATACTAACGCCGCCATCCAGTTTAAACGAGCTCGAATTCATCGATGATATCAGATCCACTAGTGGCCTAT
GCGGCCGCGGATCTGCCGGTCTCCCTATAGTGAGTCGTATTAATTTCGATAAGCCAGGTTAACCTGCATTAATGAATCGG
CCAACGCGCGGGGAGAGGCGGTTTGCGTATTGGGCGCTCTTCCGCTTCCTCGCTCACTGACTCGCTGCGCTCGGTCGTTC
GGCTGCGGCGAGCGGTATCAGCTCACTCAAAGGCGGTAATACGGTTATCCACAGAATCAGGGGATAACGCAGGAAAGAAC
ATGTGAGCAAAAGGCCAGCAAAAGGCCAGGAACCGTAAAAAGGCCGCGTTGCTGGCGTTTTTCCATAGGCTCCGCCCCCC
TGACGAGCATCACAAAAATCGACGCTCAAGTCAGAGGTGGCGAAACCCGACAGGACTATAAAGATACCAGGCGTTTCCCC
CTGGAAGCTCCCTCGTGCGCTCTCCTGTTCCGACCCTGCCGCTTACCGGATACCTGTCCGCCTTTCTCCCTTCGGGAAGC
GTGGCGCTTTCTCAATGCTCACGCTGTAGGTATCTCAGTTCGGTGTAGGTCGTTCGCTCCAAGCTGGGCTGTGTGCACGA
ACCCCCCGTTCAGCCCGACCGCTGCGCCTTATCCGGTAACTATCGTCTTGAGTCCAACCCGGTAAGACACGACTTATCGC
CACTGGCAGCAGCCACTGGTAACAGGATTAGCAGAGCGAGGTATGTAGGCGGTGCTACAGAGTTCTTGAAGTGGTGGCCT
AACTACGGCTACACTAGAAGGACAGTATTTGGTATCTGCGCTCTGCTGAAGCCAGTTACCTTCGGAAAAAGAGTTGGTAG
CTCTTGATCCGGCAAACAAACCACCGCTGGTAGCGGTGGTTTTTTTGTTTGCAAGCAGCAGATTACGCGCAGAAAAAAAG
GATCTCAAGAAGATCCTTTGATCTTTTCTACGGGGTCTGACGCTCAGTGGAACGAAAACTCACGTTAAGGGATTTTGGTC
ATGAGATTATCAAAAAGGATCTTCACCTAGATCCTTTTAAATTAAAAATGAAGTTTTAAATCAATCTAAAGTATATATGA
GTAAACTTGGTCTGACAGTTACCAATGCTTAATCAGTGAGGCACCTATCTCAGCGATCTGTCTATTTCGTTCATCCATAG
TTGCCTGACTCCCCGTCGTGTAGATAACTACGATACGGGAGGGCTTACCATCTGGCCCCAGTGCTGCAATG
