# Supplementary material for: Cdc42 mobility and membrane flows regulate fission yeast cell shape and survival
Source: Nat Commun. 2024 Sep 27;15:8363. doi: 10.1038/s41467-024-52655-1 (PMC11437197; doi:10.1038/s41467-024-52655-1)
Supplement: Supplementary file 10 — Source Data [file 41467_2024_52655_MOESM10_ESM.xlsx]

## Sheet: Figure 1D
Depletion Boundaries						Points
0.8		0.5				D	koff
D	koff	D	koff		Cdc42-GDP	0.1	0.17
1e-06	0.0227195	1e-06	0.00537974		Cdc42-GTP	0.1	0.015
1e-05	0.0227121	1e-05	0.00537238		Scd1/2	0.0025	0.5
0.0001	0.0226389	0.0001	0.0052987		sGAP	0.001	0
0.001	0.0219062	0.000125	0.00527824
0.002	0.0210922	0.00015625	0.00525266
0.0025	0.0206852	0.000195313	0.00522068
0.003125	0.0201764	0.000244141	0.00518071
0.00390625	0.0195404	0.000305176	0.00513075
0.00488281	0.0187455	0.00038147	0.00506829
0.00610352	0.0177518	0.000476837	0.00499023
0.00762939	0.0165097	0.000596046	0.00489265
0.00953674	0.014957	0.000745058	0.00477067
0.0119209	0.0130162	0.000931323	0.00461819
0.0149012	0.0105901	0.00116415	0.0044276
0.0172555	0.00867362	0.00145519	0.00418936
0.0186265	0.00755762	0.00181899	0.00389156
0.0193865	0.00693889	0.00227374	0.00351931
0.0210913	0.00555111	0.00284217	0.003054
0.0224552	0.00444089	0.00310094	0.00284217
0.0235462	0.00355271	0.00355271	0.00247236
0.0244191	0.00284217	0.00379535	0.00227374
0.0251174	0.00227374	0.00435088	0.00181899
0.025676	0.00181899	0.00444089	0.0017453
0.0261229	0.00145519	0.0047953	0.00145519
0.0264804	0.00116415	0.00515084	0.00116415
0.0267665	0.000931323	0.00543527	0.000931323
0.0269953	0.000745058	0.00555111	0.000836491
0.0271783	0.000596046	0.00566281	0.000745058
0.0273248	0.000476837	0.00584485	0.000596046
0.0274419	0.00038147	0.00599047	0.000476837
0.0275357	0.000305176	0.00610698	0.00038147
0.0276106	0.000244141	0.00620018	0.000305176
0.0276706	0.000195313	0.00627474	0.000244141
0.0277186	0.00015625	0.00633439	0.000195313
0.027757	0.000125	0.00638211	0.00015625
0.0277877	0.0001	0.00642028	0.000125
0.0278983	1e-05	0.00645083	0.0001
0.0279093	1e-06	0.00656077	1e-05
		0.00657177	1e-06

## Sheet: Figure 1E
Cdc42-WT
Arclength from centroid	Cdc42-GDP	Cdc42-GTP	Scd1/2	Scd1/2/Cdc42-GTP	sGAP	All Cdc42
0.005	19.0605	114.363	0	47.6513	0	181.075
0.015	12.7071	76.2429	3.17679	69.8893	0	158.839
0.025	26.6856	60.9956	5.71833	57.1833	1.90611	144.864
0.035	14.977	69.439	5.4462	50.3773	0	134.793
0.045	20.1215	75.1909	2.11805	51.8923	1.05903	147.205
0.055	12.9978	81.453	3.46608	38.1269	0	132.578
0.065	22.7309	79.9248	2.93302	46.9283	2.19977	149.584
0.075	14.6173	76.8996	3.8132	47.0295	1.9066	138.546
0.085	17.946	73.4663	3.92568	41.5	0.560811	132.912
0.095	15.5566	88.823	1.00365	44.6624	0.501825	149.042
0.105	18.1632	85.3668	3.63263	41.3212	0.908158	144.851
0.115	15.3417	79.611	2.48784	44.3665	2.0732	139.319
0.125	17.1682	82.7891	4.19668	47.6896	0.763033	147.647
0.135	13.4255	69.9541	2.11982	42.3964	1.05991	125.776
0.145	16.7782	73.3636	1.97391	45.0709	1.64492	135.213
0.155	15.3904	78.1831	4.92492	43.0931	0.923423	136.667
0.165	17.9304	87.9169	4.0488	46.8504	1.1568	152.698
0.175	15.2724	79.6349	4.09083	42.2719	1.90906	137.179
0.185	18.8361	86.4395	4.38648	39.7364	1.54817	145.012
0.195	15.1803	77.6155	4.16235	48.4791	1.46906	141.275
0.205	17.2382	70.3504	4.65897	45.6579	1.39769	133.246
0.215	21.3275	80.8668	3.99891	46.6539	1.33297	148.848
0.225	17.6239	73.6805	2.9727	45.6522	0.849343	136.957
0.235	15.6578	78.4925	2.84688	41.0764	2.03348	135.227
0.245	18.7293	78.8191	4.09703	47.4085	0.390193	144.957
0.255	17.437	79.1225	3.37489	41.9987	0.937471	138.558
0.265	20.2123	72.0064	4.51168	42.0489	1.6242	134.268
0.275	22.44	71.1468	4.52278	51.4901	0.173953	145.077
0.285	17.6293	74.3788	3.19006	42.3103	0.83949	134.318
0.295	17.8481	75.1241	3.73187	45.2691	0.811275	138.241
0.305	16.4833	74.4103	4.23856	49.9208	0.941902	140.814
0.315	16.4213	79.3694	3.34507	46.831	0.912292	142.622
0.325	17.3954	73.8569	4.86482	45.1102	0.737094	136.362
0.335	19.7432	77.9715	3.43361	44.2077	0.858402	141.922
0.345	16.1204	75.0432	3.47422	43.0803	0.972782	134.244
0.355	17.2932	78.3597	2.56696	45.5297	1.08082	141.183
0.365	19.4547	74.2694	1.97176	43.6415	0.788702	137.366
0.375	17.5352	70.7806	2.94386	41.342	0.895957	129.658
0.385	20.2044	80.3185	2.7438	45.7716	0.997746	146.294
0.395	16.9038	76.4925	2.91863	49.2519	1.33771	142.648
0.405	15.5439	75.3466	3.55968	46.3945	1.30522	137.285
0.415	16.1026	78.0801	4.2863	40.4302	0.810921	134.613
0.425	17.428	72.8809	2.9424	41.6462	1.58437	131.955
0.435	15.9288	80.5289	3.42912	44.2467	0.774317	140.704
0.445	16.227	71.7234	3.2454	39.8103	0.75726	127.761
0.455	18.3123	75.5781	3.70481	41.8114	1.16437	135.702
0.465	19.2742	71.8118	3.00511	39.1701	1.55437	130.256
0.475	20.3999	74.6983	4.05969	44.6566	1.62388	139.755
0.485	16.9063	73.1944	3.67961	47.3377	0.696143	137.438
0.495	20.7652	72.1421	3.6071	42.6028	1.65732	135.51
0.505	17.1139	73.7139	2.77264	44.649	1.62534	135.477
0.515	15.571	71.8517	3.93965	43.6176	1.78222	131.04
0.525	21.3589	73.0068	3.49843	42.9018	1.84128	137.267
0.535	17.5362	70.2352	3.88689	42.2134	1.17511	129.985
0.545	19.71	73.9569	4.08405	42.2611	1.59811	135.928
0.555	20.0638	70.3104	2.79148	42.0467	1.65744	132.421
0.565	18.9484	72.0212	3.51532	40.6405	0.943134	131.61
0.575	20.063	68.5344	3.03473	39.03	1.68596	127.627
0.585	20.5609	67.1546	3.73081	37.3081	1.57523	125.024
0.595	19.3305	72.9177	3.01785	44.7783	1.95752	137.026
0.605	21.2703	74.486	2.00663	38.6075	1.44477	134.364
0.615	18.7254	68.1856	2.29129	42.5074	1.26416	129.418
0.625	21.5494	70.872	2.87844	39.2091	1.9449	131.631
0.635	20.8408	71.5638	2.91159	42.0648	1.45579	134.469
0.645	21.4372	74.0487	3.92511	39.1756	1.58514	134.662
0.655	23.5787	70.2897	3.8678	41.7276	1.85952	135.596
0.665	22.3603	66.7143	3.07912	37.7559	1.90612	126.83
0.675	22.0443	66.8558	3.18017	40.1858	1.80691	129.086
0.685	21.8804	68.2783	3.56359	40.6249	1.85307	130.784
0.695	20.3157	69.2422	3.65542	40.4206	1.75742	129.978
0.705	23.4403	66.0905	4.09165	38.6279	2.42725	128.159
0.715	22.7874	66.7197	3.07937	37.3631	2.4635	126.87
0.725	22.3548	65.6461	3.64701	37.4831	1.55336	125.484
0.735	22.4674	65.5356	3.46678	38.268	1.20004	126.271
0.745	25.8033	68.3919	2.76464	35.1504	1.31649	129.346
0.755	24.1813	61.7534	2.34013	37.182	2.21012	123.117
0.765	23.9483	68.6348	3.27444	37.1103	2.43978	129.693
0.775	24.9268	61.5877	2.41023	34.5677	1.52225	121.082
0.785	27.1361	66.1795	3.38418	34.2178	2.06811	127.533
0.795	24.7111	59.0837	3.53016	38.2744	2.97277	122.069
0.805	25.3427	64.0914	3.91772	37.1571	2.81586	126.591
0.815	24.9924	65.1134	3.14675	35.5824	2.9652	125.688
0.825	25.6679	63.3621	2.57278	34.7624	2.8121	123.792
0.835	25.4417	62.8942	3.31333	35.5	3.0175	123.836
0.845	25.9234	63.3162	3.86217	36.6906	1.9896	125.93
0.855	24.8904	64.0784	2.6627	33.8626	2.37327	122.831
0.865	26.6291	63.1082	3.37875	33.2721	2.11888	123.009
0.875	27.4254	62.2171	3.51317	32.4685	2.0399	122.111
0.885	27.2526	61.066	3.08414	31.5704	2.24301	119.889
0.895	28.1942	60.6619	2.55302	32.6897	3.10802	121.546
0.905	28.1287	57.3012	2.19755	30.2713	2.692	115.701
0.915	29.3707	56.457	2.99146	31.7639	2.23	117.592
0.925	27.1963	54.3388	2.6927	31.1815	2.85427	112.717
0.935	29.5982	59.143	3.62644	31.7847	2.07987	120.526
0.945	28.4687	58.9974	2.85216	31.1624	2.95779	118.629
0.955	26.0537	56.0835	3.139	31.2854	2.98205	113.423
0.965	29.5931	58.1496	3.00595	30.6296	2.74682	118.372
0.975	31.2192	53.4526	2.87545	28.7545	2.82411	113.426
0.985	31.4429	54.1855	3.00183	27.627	3.35798	113.255
0.995	30.7055	55.411	2.77307	30.2517	3.8823	116.368
1.005	29.8322	53.818	2.99822	28.2332	3.1981	111.883
1.015	31.2042	53.1957	3.07089	28.5791	3.07089	112.979
1.025	32.7496	50.9166	2.60229	27.1522	3.92799	110.818
1.035	32.079	49.6031	2.77466	26.3349	3.94294	108.017
1.045	34.9923	55.0223	3.61989	27.4146	3.81295	117.429
1.055	33.981	52.1202	2.9195	27.6634	3.97243	113.765
1.065	35.8355	49.7425	2.42067	23.9219	4.46163	109.5
1.075	33.9887	53.2426	2.16548	24.0557	4.80172	111.287
1.085	34.3675	49.7301	2.98848	25.869	4.15585	109.967
1.095	36.9648	46.9703	2.77931	22.6513	3.70574	106.586
1.105	36.1213	49.0809	2.7114	26.011	4.87132	111.213
1.115	35.4746	47.5122	2.32545	22.8442	4.7421	105.831
1.125	37.5084	47.4171	2.44325	23.8443	5.2937	108.77
1.135	38.0754	46.6514	2.06541	24.4706	6.06154	109.197
1.145	37.7439	45.3194	2.89652	22.0581	4.85724	105.121
1.155	37.0646	45.4682	2.74225	20.9207	6.01525	103.453
1.165	39.4697	43.5528	2.50253	21.2934	5.26848	104.316
1.175	37.6133	42.5819	2.09205	20.0924	6.27614	100.288
1.185	41.8859	41.7128	2.42315	20.0343	5.62518	103.633
1.195	38.8812	40.9864	2.66368	20.2784	5.41329	100.146
1.205	38.309	40.6127	2.73026	19.6238	6.22841	98.5455
1.215	42.1094	41.4316	2.28764	17.6233	6.14272	101.164
1.225	41.1046	39.5479	2.14569	18.5959	8.16202	99.2485
1.235	41.6608	37.0643	2.63253	19.4306	7.47972	98.1557
1.245	42.3353	39.4299	1.99225	17.3907	7.34642	99.1559
1.255	43.2907	37.766	1.85532	18.5119	8.08093	99.5686
1.265	44.3577	34.1591	2.04791	16.7109	8.39643	95.2278
1.275	44.8832	36.0124	2.36013	16.8872	7.40593	97.7827
1.285	42.7349	37.5598	2.18324	16.253	8.40952	96.5477
1.295	44.7933	35.3526	2.16936	17.4352	8.47658	97.5811
1.305	45.7493	33.0145	2.31541	14.9304	8.18377	93.6942
1.315	44.4731	33.087	2.02331	13.568	8.92635	91.1281
1.325	47.9454	31.0304	2.08972	14.6675	10.3698	93.6433
1.335	46.439	33.3107	1.64594	13.05	9.01349	92.7997
1.345	46.0819	31.9029	1.94767	14.5686	9.85522	92.5534
1.355	46.8534	30.8226	2.86542	13.4365	10.5323	91.1125
1.365	48.9261	28.4472	1.73224	13.9349	10.7784	91.3081
1.375	48.4502	31.2286	1.76043	11.9021	11.6342	91.5808
1.385	48.8565	27.5484	1.90251	11.9097	10.9204	88.3145
1.395	48.4651	28.8672	2.04302	12.4095	12.1446	89.7418
1.405	49.7726	28.4038	2.21964	12.4902	11.9635	90.6666
1.415	49.346	27.4602	1.87058	11.9343	11.5602	88.7405
1.425	47.8467	27.5695	1.67426	10.8269	12.6872	86.2432
1.435	50.1766	25.9764	1.48014	10.509	12.9882	86.662
1.445	51.7836	25.2477	1.87702	10.9309	13.4704	87.9623
1.455	52.5331	24.7473	2.26972	10.0307	13.4719	87.3111
1.465	51.9653	23.561	1.74796	10.3057	13.1097	85.8319
1.475	52.1658	22.2791	2.10112	9.02033	14.4543	83.4652
1.485	53.1947	21.8761	1.83803	9.98301	15.0286	85.0538
1.495	52.0275	20.9401	1.43425	9.86048	15.4541	82.828
1.505	53.9418	21.2984	1.71244	7.63461	16.5179	82.8748
1.515	53.8862	20.0565	1.52642	7.41912	14.7672	81.3618
1.525	56.0229	20.5582	1.6602	8.08906	15.2244	84.6702
1.535	57.0859	20.423	1.51151	8.08483	16.2048	85.5937
1.545	54.6422	19.0303	1.39929	6.85651	16.3367	80.529
1.555	55.2524	17.9997	1.46226	6.51053	17.0597	79.7626
1.565	55.2695	17.014	1.66328	6.47988	17.707	78.7634
1.575	56.5988	16.9348	1.20717	6.10481	19.7285	79.6384
1.585	58.3295	16.6852	1.68225	6.31703	20.0154	81.3318
1.595	58.3033	15.9941	1.36702	5.7073	19.2066	80.0047
1.605	60.1503	15.8541	1.29282	5.57955	21.6037	81.5839
1.615	59.9504	14.4965	1.15159	5.62247	21.6092	80.0693
1.625	59.3495	14.6013	1.38257	5.53029	21.9188	79.4811
1.635	58.957	13.4299	1.10796	5.23764	22.7972	77.6245
1.645	59.9739	13.6061	0.802326	4.4128	21.7297	77.9928
1.655	59.0199	12.4498	1.26495	5.39268	23.6013	76.8624
1.665	59.1365	13.6239	1.12704	4.67391	23.6016	77.4344
1.675	60.0793	12.379	1.35343	4.22536	25.4842	76.6836
1.685	57.9916	10.9474	0.986252	4.01076	24.7549	72.9497
1.695	59.7207	12.3109	0.851282	3.929	24.7199	75.9606
1.705	60.3616	10.5005	1.01092	3.35886	24.2947	74.221
1.715	61.0318	10.5238	0.682101	3.4105	25.2702	74.9661
1.725	59.919	9.99729	0.647074	3.72068	25.1065	73.637
1.735	60.4605	9.92635	0.934624	2.96501	26.3628	73.3518
1.745	60.2933	8.53994	0.738416	2.95366	27.9635	71.7869
1.755	61.4086	10.7145	1.08744	2.91051	27.0262	75.0336
1.765	60.1913	8.63517	0.605418	3.18641	27.658	72.0129
1.775	59.7468	7.61915	0.603182	2.98417	28.5083	70.3501
1.785	63.9571	6.95874	0.695874	2.65697	29.3216	73.5728
1.795	61.0792	7.37489	0.756399	2.71043	32.0839	71.1645
1.805	61.741	6.72054	0.596683	2.1669	30.3366	70.6285
1.815	61.649	6.85337	0.688466	2.09669	32.5457	70.5991
1.825	62.3392	7.20378	0.77963	2.24533	31.8401	71.7883
1.835	64.3318	6.33995	0.808032	1.49175	32.0416	72.1635
1.845	64.4854	5.72997	0.619456	1.79642	30.9419	72.0118
1.855	62.2631	5.89601	0.586514	1.75954	34.9747	69.9186
1.865	63.9648	5.44578	0.584575	1.69219	35.2283	71.1028
1.875	62.928	4.63067	0.582667	1.84	37.1067	69.3987
1.885	62.3278	4.95199	0.580789	1.68123	36.8343	68.9611
1.895	64.6891	4.81435	0.457059	1.82824	37.9054	71.3317
1.905	63.5746	4.61698	0.546748	1.0935	37.3915	69.2851
1.915	62.8628	4.84491	0.696456	1.24151	38.0629	68.9492
1.925	62.61	4.92065	0.664137	1.35846	39.8482	68.8891
1.935	62.9627	4.60482	0.391259	0.872809	39.6677	68.4403
1.945	64.9955	3.87093	0.390093	1.50036	41.1698	70.3668
1.955	63.1888	3.08165	0.329108	1.22668	42.814	67.4971
1.965	64.6462	3.2517	0.56681	0.98446	41.1087	68.8823
1.975	63.5092	3.56961	0.237974	0.684175	43.3707	67.763
1.985	60.0374	3.14425	0.177976	0.919544	43.9305	64.1012
1.995	63.6564	2.60305	0.443702	0.857823	46.3225	67.1173
2.005	62.8031	3.06788	0.412984	0.884966	46.2247	66.7559
2.015	63.5156	2.47119	0.353028	0.764893	45.4523	66.7517
2.025	64.901	3.13943	0.205383	0.67483	45.7417	68.7153
2.035	63.3841	2.13621	0.321895	0.848632	44.6264	66.3689
2.045	62.4315	2.36417	0.350247	0.554558	47.4585	65.3503
2.055	63.8148	2.32901	0.232901	0.66959	47.2789	66.8134
2.065	61.6793	1.94563	0.290392	0.725981	47.7695	64.3509
2.075	60.9179	1.82493	0.318638	0.840047	50.2869	63.5828
2.085	65.0166	1.70488	0.23117	0.491236	50.9152	67.2127
2.095	62.352	1.81608	0.0864799	0.576533	50.216	64.7446
2.105	63.0955	1.81177	0.287582	0.373857	50.4994	65.2812
2.115	65.0712	1.54932	0.172146	0.545129	51.3856	67.1657
2.125	61.6583	1.51713	0.200375	0.429375	51.9544	63.6048
2.135	63.1466	1.54225	0.314162	0.371282	51.9224	65.0601
2.145	64.4877	1.39633	0.142483	0.455945	54.1149	66.3399
2.155	63.4363	0.995191	0.028434	0.227472	53.1717	64.659
2.165	61.7106	1.22003	0.0567454	0.3121	56.1496	63.2427
2.175	64.6657	1.16081	0.2265	0.396375	57.1629	66.2229
2.185	63.6266	0.988869	0.141267	0.226027	56.5915	64.8415
2.195	64.934	1.04323	0.169173	0.31015	58.4491	66.2874
2.205	60.8355	0.872295	0.168831	0.281385	56.2771	61.9892
2.215	62.6527	0.730152	0.0842483	0.224662	60.7992	63.6075
2.225	62.2223	0.616618	0.14014	0.168169	59.1393	63.0071
2.235	63.4461	0.951132	0	0.25177	58.7744	64.649
2.245	63.1873	0.474673	0.111688	0.251297	61.2328	63.9133
2.255	64.1856	0.696761	0.111482	0.278704	60.8411	65.161
2.265	64.0416	0.751139	0.1391	0.22256	62.8731	65.0153
2.275	62.3449	0.722035	0.194394	0.0277706	60.5954	63.0947
2.285	62.9571	0.582166	0.110889	0.2495	63.1234	63.7887
2.295	62.5728	0.664196	0.221399	0.193724	64.4823	63.4307
2.305	66.1978	0.580198	0.0552569	0.138142	64.2362	66.9162
2.315	63.7722	0.386164	0.110333	0.137916	67.3028	64.2963
2.325	63.7523	0.578314	0.110155	0.110155	66.2032	64.4408
2.335	65.0267	0.439927	0	0.0824863	66.0165	65.5491
2.345	63.142	0.274531	0.0274531	0.192171	67.6169	63.6087
2.355	60.2508	0.630468	0.082235	0.0274117	67.7068	60.9087
2.365	63.6928	0.574796	0.0547424	0.109485	67.169	64.3771
2.375	62.5351	0.300649	0.109327	0.109327	70.3793	62.945
2.385	62.9382	0.327519	0.0545865	0.0818797	71.5356	63.3476
2.395	59.3356	0.218045	0.0272557	0.0545114	70.8375	59.6082
2.405	61.1884	0.353848	0.0544381	0.0816572	69.708	61.6239
2.415	60.8907	0.190284	0	0.0543667	71.1932	61.1354
2.425	62.6318	0.162892	0.0271486	0.0542972	72.7854	62.849
2.435	63.313	0.244033	0.108459	0.0271148	73.3997	63.5841
2.445	64.7256	0.216655	0	0.0541637	73.7439	64.9965
2.455	63.7024	0.189349	0.0540997	0.0540997	74.1166	63.9459
2.465	61.0894	0.189131	0.0270188	0.0270188	74.0584	61.3056
2.475	61.8039	0.134943	0.0269886	0.0539772	74.8933	61.9928
2.485	62.0333	0.215674	0	0.0808779	75.4051	62.3299
2.495	62.1296	0.0807927	0.0269309	0.0538618	77.7226	62.2642
2.505	62.9001	0.269034	0.0807102	0.0269034	77.0244	63.1961
2.515	61.4134	0.0537535	0.0268768	0.0537535	75.7925	61.5209
2.525	61.274	0.0537021	0	0.0537021	77.7337	61.3814
2.535	59.0444	0.187783	0	0	77.0716	59.2322
2.545	59.5812	0.134011	0	0.0268022	78.4231	59.742
2.555	62.6362	0.160674	0	0.0535581	77.1237	62.8504
2.565	61.5406	0.0802704	0	0.0802704	78.879	61.7012
2.575	59.6734	0.0267354	0.0267354	0	77.4524	59.7001
2.585	60.5626	0.133574	0	0.0267149	80.1446	60.7229
2.595	60.3311	0.0800855	0	0.0266952	80.7529	60.4379
2.605	60.7153	0.106705	0	0.0266763	79.6555	60.8487
2.615	65.0464	0.106633	0	0.0266584	78.2156	65.1797
2.625	61.9408	0.133206	0.0266412	0	80.936	62.074
2.635	62.6484	0.186374	0	0.0266249	81.1528	62.8614
2.645	60.7228	0.0532189	0.0266095	0.0266095	85.1503	60.8026
2.655	59.2001	0.0265948	0	0	82.2845	59.2267
2.665	59.3555	0.0265811	0.0265811	0	84.8734	59.3821
2.675	59.6189	0.0797044	0	0	81.5907	59.6986
2.685	59.1402	0.053112	0	0	80.3319	59.1933
2.695	59.1151	0	0	0.0265447	84.5715	59.1416
2.705	59.9409	0	0.0265343	0	83.6095	59.9409
2.715	61.4576	0	0	0	83.42	61.4576
2.725	59.1833	0.0265158	0	0	84.5325	59.2099
2.735	58.3703	0.0265079	0	0	87.6085	58.3968
2.745	59.7856	0.0795021	0	0	84.1662	59.8651
2.755	58.579	0	0	0.0264944	83.6957	58.6055
2.765	59.4939	0.0529777	0	0	85.0292	59.5469
2.775	62.1318	0.0529683	0	0	84.5374	62.1848
2.785	59.2364	0	0	0	82.592	59.2364
2.795	62.0891	0.0264772	0	0	86.3422	62.1155
2.805	59.4363	0.026475	0	0	85.8848	59.4628
2.815	60.545	0	0	0	85.4831	60.545
2.825	62.2379	0	0	0	85.0311	62.2379
2.835	59.9617	0	0	0	80.8755	59.9617
2.845	61.1553	0.0264742	0	0	83.1289	61.1818
2.855	60.0476	0.026476	0	0	85.0674	60.0741
2.865	60.9539	0	0.0264787	0.0264787	84.7583	60.9804
2.875	60.7501	0	0	0	83.4718	60.7501
2.885	58.694	0	0	0	83.5648	58.694
2.895	59.3411	0.0264916	0.0264916	0	83.1835	59.3676
2.905	57.5791	0	0	0	85.64	57.5791
2.915	59.9527	0	0	0	84.9727	59.9527
2.925	62.3294	0	0	0	83.7509	62.3294
2.935	58.9545	0.0265203	0	0	84.414	58.981
2.945	59.3995	0	0	0	82.5597	59.3995
2.955	57.5377	0.0265395	0	0	83.3076	57.5642
2.965	58.2251	0.0531008	0	0	83.7931	58.2782
2.975	58.8351	0	0.0265621	0.0265621	86.1941	58.8617
2.985	58.7832	0	0	0	84.0822	58.7832
2.995	58.8659	0.026588	0	0	82.6622	58.8925
3.005	58.4451	0	0	0	85.3666	58.4451
3.015	56.6416	0	0	0	84.989	56.6416
3.025	59.5518	0	0	0	85.5191	59.5518
3.035	57.9102	0	0	0	84.6134	57.9102
3.045	59.6285	0	0	0	84.9359	59.6285
3.055	58.5755	0	0	0	82.753	58.5755
3.065	58.8582	0	0	0	82.7059	58.8582
3.075	57.3257	0	0	0	83.8105	57.3257
3.085	58.4406	0	0	0	85.4811	58.4406
3.095	58.3812	0	0	0	85.0155	58.3812
3.105	57.4931	0	0	0	83.5873	57.4931
3.115	58.8307	0	0	0	86.3959	58.8307
3.125	58.106	0	0	0	81.8584	58.106
3.135	58.3489	0	0	0	80.2969	58.3489
3.145	60.7183	0	0.0268903	0	84.7852	60.7183
3.155	60.3757	0	0	0	81.4251	60.3757
3.165	58.8487	0	0	0	81.8061	58.8487
3.175	58.2104	0	0	0	81.8667	58.2104
3.185	58.5716	0	0	0	83.2532	58.5716
3.195	57.7459	0	0	0	80.6713	57.7459
3.205	60.0328	0	0	0	81.4421	60.0328
3.215	58.6415	0	0	0	83.5451	58.6415
3.225	58.9308	0	0	0	83.0783	58.9308
3.235	57.0221	0	0	0	80.6568	57.0221
3.245	58.293	0	0	0	82.5568	58.293
3.255	59.4055	0	0	0.0272377	80.2968	59.4327
3.265	56.2407	0	0	0	81.5245	56.2407
3.275	59.2417	0	0.0273129	0	81.2832	59.2417
3.285	56.044	0	0	0	78.1991	56.044
3.295	56.9477	0	0	0	77.5737	56.9477
3.305	57.0053	0	0	0	80.4055	57.0053
3.315	54.4823	0	0	0	78.4677	54.4823
3.325	55.9157	0	0	0	78.7002	55.9157
3.335	57.4931	0	0	0	82.4087	57.4931
3.345	58.5805	0	0	0	80.8312	58.5805
3.355	58.7055	0	0	0	78.9469	58.7055
3.365	57.6693	0	0	0	76.7262	57.6693
3.375	57.7135	0	0	0	76.9976	57.7135
3.385	58.0376	0	0	0	78.3286	58.0376
3.395	57.5015	0	0	0	78.4136	57.5015
3.405	60.3406	0	0	0	78.6967	60.3406
3.415	56.7639	0	0	0	76.4958	56.7639
3.425	56.8998	0	0	0	78.8532	56.8998
3.435	57.9918	0	0.028056	0	76.5368	57.9918
3.445	58.2747	0	0	0	74.7479	58.2747
3.455	57.4337	0	0	0	76.0525	57.4337
3.465	57.0428	0	0	0	77.4777	57.0428
3.475	57.1046	0	0	0	74.6404	57.1046
3.485	58.1887	0	0	0	76.2433	58.1887
3.495	58.0863	0	0	0	75.4411	58.0863
3.505	58.4406	0	0	0	74.5524	58.4406
3.515	59.1122	0	0	0	76.4008	59.1122
3.525	58.845	0	0	0	74.0281	58.845
3.535	54.6236	0	0	0	76.003	54.6236
3.545	55.5261	0	0	0	75.9499	55.5261
3.555	57.644	0	0	0	75.2366	57.644
3.565	55.502	0	0	0	74.7531	55.502
3.575	57.3731	0	0	0	72.3601	57.3731
3.585	57.6889	0	0	0	74.6272	57.6889
3.595	56.6996	0	0	0	78.042	56.6996
3.605	58.8262	0	0	0	73.4308	58.8262
3.615	56.7278	0	0	0	73.5328	56.7278
3.625	58.0193	0	0	0	73.6962	58.0193
3.635	58.3498	0	0	0	72.952	58.3498
3.645	56.8869	0	0	0	71.6463	56.8869
3.655	56.4222	0	0	0	72.4626	56.4222
3.665	55.8085	0	0	0	73.8485	55.8085
3.675	58.2231	0	0	0	72.1848	58.2231
3.685	56.5421	0	0	0	73.2247	56.5421
3.695	56.0782	0	0	0	70.4488	56.0782
3.705	57.5909	0	0	0	70.026	57.5909
3.715	55.9587	0	0	0	71.2557	55.9587
3.725	58.3578	0	0	0	71.4702	58.3578
3.735	58.7172	0	0	0.0302354	71.2347	58.7474
3.745	59.0806	0	0	0	69.3318	59.0806
3.755	57.6531	0	0	0	70.5528	57.6531
3.765	54.845	0	0	0	70.2883	54.845
3.775	57.8075	0	0	0	72.3206	57.8075
3.785	57.3506	0	0	0	68.3476	57.3506
3.795	56.8616	0	0	0	73.0417	56.8616
3.805	58.5666	0	0	0	68.1524	58.5666
3.815	59.292	0	0	0	68.4449	59.292
3.825	55.0118	0	0	0	71.0764	55.0118
3.835	57.2644	0	0	0	71.0416	57.2644
3.845	60.1301	0	0	0	66.3688	60.1301
3.855	57.1975	0	0	0	67.6114	57.1975
3.865	54.4983	0.0315749	0	0	70.9804	54.5299
3.875	56.8199	0	0.0316898	0	69.4325	56.8199
3.885	56.0432	0	0	0	68.416	56.0432
3.895	58.2955	0	0	0	66.1171	58.2955
3.905	56.048	0	0	0	67.3601	56.048
3.915	57.3558	0	0	0	67.9712	57.3558
3.925	54.8649	0	0	0	68.5569	54.8649
3.935	58.4835	0	0	0.0324188	66.653	58.5159
3.945	59.1055	0	0	0	65.8753	59.1055
3.955	57.3489	0	0	0	66.1065	57.3489
3.965	55.4815	0	0	0	67.4899	55.4815
3.975	57.455	0.0329444	0	0	65.3287	57.4879
3.985	57.8918	0	0	0	64.0448	57.8918
3.995	56.9388	0	0	0	65.2105	56.9388
4.005	56.1129	0	0	0	65.554	56.1129
4.015	59.5703	0	0	0	65.534	59.5703
4.025	59.4925	0	0	0	65.9533	59.4925
4.035	58.3682	0	0	0.0337975	61.6466	58.402
4.045	56.0816	0	0	0	64.6364	56.0816
4.055	58.2433	0	0	0	62.4717	58.2433
4.065	57.2749	0	0	0	65.2907	57.2749
4.075	56.1618	0.0344129	0	0	63.2508	56.1962
4.085	57.3219	0	0	0	65.7923	57.3219
4.095	57.4179	0.0347355	0	0	62.003	57.4526
4.105	56.644	0	0	0	62.7865	56.644
4.115	57.1971	0	0	0	61.8612	57.1971
4.125	58.5678	0	0	0	61.8098	58.5678
4.135	58.6789	0.0354128	0	0	63.1409	58.7143
4.145	59.6471	0	0	0	60.9639	59.6471
4.155	55.9055	0	0	0	60.9845	55.9055
4.165	58.0953	0	0	0	62.1936	58.0953
4.175	55.8648	0	0	0	60.996	55.8648
4.185	55.647	0	0	0	60.8412	55.647
4.195	55.7938	0	0	0	58.7515	55.7938
4.205	54.6958	0	0	0	58.7337	54.6958
4.215	58.9021	0	0	0	59.8248	58.9021
4.225	56.1057	0	0	0	60.8924	56.1057
4.235	55.1831	0	0	0	61.5633	55.1831
4.245	56.8408	0	0	0	60.5552	56.8408
4.255	58.2548	0	0	0	61.4618	58.2548
4.265	54.8297	0	0	0	61.2803	54.8297
4.275	58.4653	0	0	0	57.5494	58.4653
4.285	55.5811	0	0	0	61.3004	55.5811
4.295	55.6378	0	0	0	58.3019	55.6378
4.305	56.1242	0	0	0	59.2314	56.1242
4.315	57.0088	0	0	0.0390739	62.6355	57.0479
4.325	57.2377	0	0	0	60.3826	57.2377
4.335	55.7703	0	0	0	57.5107	55.7703
4.345	57.3909	0	0	0	59.5003	57.3909
4.355	54.8283	0	0	0	59.1537	54.8283
4.365	55.7011	0	0	0	58.1194	55.7011
4.375	55.9378	0	0	0	61.9413	55.9378
4.385	55.3628	0	0	0	58.5474	55.3628
4.395	56.3847	0	0	0	58.5628	56.3847
4.405	55.6016	0	0	0	57.2151	55.6016
4.415	55.8927	0	0	0	59.1413	55.8927
4.425	59.5859	0	0	0	59.502	59.5859
4.435	57.2941	0	0	0	62.3606	57.2941
4.445	57.3531	0	0	0	61.4346	57.3531
4.455	56.8153	0	0	0	59.8551	56.8153
4.465	55.711	0	0	0	56.789	55.711
4.475	57.9802	0	0	0	58.5014	57.9802
4.485	54.3346	0	0	0	58.0094	54.3346
4.495	59.9358	0	0	0	55.9254	59.9358
4.505	57.7193	0	0	0	55.8989	57.7193
4.515	54.7106	0	0	0	57.5289	54.7106
4.525	59.5011	0	0	0	59.0503	59.5011
4.535	54.4646	0	0	0	53.329	54.4646
4.545	56.9508	0	0	0	55.6232	56.9508
4.555	58.7398	0	0	0	58.1399	58.7398
4.565	56.2335	0	0	0	54.8381	56.2335
4.575	56.3611	0	0	0	56.6425	56.3611
4.585	56.8708	0	0	0	56.9181	56.8708
4.595	54.3877	0	0	0	61.49	54.3877
4.605	55.2293	0	0	0.0480673	54.8928	55.2773
4.615	52.5966	0	0	0	57.5412	52.5966
4.625	54.2719	0	0	0	55.8365	54.2719
4.635	57.4576	0	0	0	55.4848	57.4576
4.645	53.835	0	0	0	58.2632	53.835
4.655	57.077	0	0	0	57.6794	57.077
4.665	55.4659	0	0	0	52.3761	55.4659
4.675	54.8495	0	0	0	56.2297	54.8495
4.685	54.6877	0	0	0	55.6679	54.6877
4.695	54.4203	0	0	0	57.2325	54.4203
4.705	59.0389	0	0	0	57.1989	59.0389
4.715	56.7948	0	0	0	59.608	56.7948
4.725	58.2605	0	0	0	57.403	58.2605
4.735	58.3497	0	0	0	56.2929	58.3497
4.745	54.6703	0	0	0	57.6771	54.6703
4.755	56.7166	0	0	0	56.9375	56.7166
4.765	57.5234	0	0	0	57.914	57.5234
4.775	58.4053	0	0	0	61.1677	58.4053
4.785	59.3075	0	0	0	56.6868	59.3075
4.795	56.0851	0	0	0	58.5035	56.0851
4.805	55.8794	0	0	0	58.6734	55.8794
4.815	58.79	0	0	0	58.6723	58.79
4.825	52.1274	0	0	0	53.5555	52.1274
4.835	57.472	0	0	0	60.3606	57.472
4.845	57.4017	0	0	0	58.9844	57.4017
4.855	58.6864	0	0	0	54.9916	58.6864
4.865	56.8255	0	0	0	60.1902	56.8255
4.875	52.5888	0	0	0	56.9396	52.5888
4.885	53.1651	0	0	0	56.6754	53.1651
4.895	55.8894	0	0	0	57.4401	55.8894
4.905	54.5622	0	0	0	54.5622	54.5622
4.915	53.1366	0	0	0	59.9609	53.1366
4.925	59.528	0	0.0671116	0	63.152	59.528
4.935	55.8219	0	0	0	57.5897	55.8219
4.945	56.7729	0	0	0	55.2571	56.7729
4.955	56.5643	0	0	0	58.0307	56.5643
4.965	58.971	0	0	0	54.2279	58.971
4.975	55.2017	0	0	0	56.7809	55.2017
4.985	56.1321	0	0	0	56.933	56.1321
4.995	55.3186	0	0	0	58.3467	55.3186
5.005	54.5579	0	0	0	55.9068	54.5579
5.015	55.2974	0	0	0	55.4495	55.2974
5.025	53.5901	0	0	0	56.0611	53.5901
5.035	55.8308	0	0	0	56.0661	55.8308
5.045	54.8782	0	0	0	54.8782	54.8782
5.055	57.3766	0	0	0	56.1627	57.3766
5.065	59.4648	0	0	0	53.7897	59.4648
5.075	52.761	0	0	0	57.2762	52.761
5.085	54.2501	0	0	0	55.0154	54.2501
5.095	53.2838	0	0	0	54.2353	53.2838
5.105	56.2462	0	0	0	53.7816	56.2462
5.115	58.779	0	0	0	58.779	58.779
5.125	54.7456	0	0	0	57.0267	54.7456
5.135	53.9094	0	0	0	55.3966	53.9094
5.145	59.1999	0	0	0	57.4949	59.1999
5.155	55.8141	0	0	0	55.9107	55.8141
5.165	58.7956	0	0	0	53.9698	58.7956
5.175	52.0523	0	0	0	55.1674	52.0523
5.185	55.4933	0	0	0	49.2362	55.4933
5.195	56.2537	0	0	0	55.4157	56.2537
5.205	50.9481	0	0	0	51.5903	50.9481
5.215	55.3649	0	0	0	52.9577	55.3649
5.225	55.0607	0	0	0	53.6058	55.0607
5.235	57.149	0	0	0	56.1183	57.149
5.245	52.8893	0	0	0	52.5374	52.8893
5.255	56.1117	0	0	0	49.1428	56.1117
5.265	51.1219	0	0	0	51.1219	51.1219
5.275	57.2492	0	0	0	51.0567	57.2492
5.285	59.6825	0	0	0	52.5466	59.6825
5.295	55.586	0	0	0	53.5865	55.586
5.305	53.3162	0	0	0	57.2909	53.3162
5.315	56.5579	0	0	0	54.4423	56.5579
5.325	56.5092	0	0	0	51.7153	56.5092
5.335	56.7587	0	0	0	53.6138	56.7587
5.345	51.617	0	0	0	52.3897	51.617
5.355	57.7917	0	0	0	51.7251	57.7917
5.365	54.9792	0	0	0	51.8423	54.9792
5.375	58.8075	0	0	0	52.1403	58.8075
5.385	53.3482	0	0	0	50.8669	53.3482
5.395	56.122	0	0	0	50.9698	56.122
5.405	65.049	0	0	0	57.9701	65.049
5.415	54.7927	0	0	0	57.1837	54.7927
5.425	56.7468	0	0	0	48.0166	56.7468
5.435	49.537	0	0	0	46.7125	49.537
5.445	52.3411	0	0	0	44.8313	52.3411
5.455	55.4261	0	0	0	51.6036	55.4261
5.465	52.802	0	0	0	46.516	52.802
5.475	55.1963	0	0	0	40.0704	55.1963
5.485	57.8732	0	0	0	44.6692	57.8732
5.495	56.1106	0	0	0	46.8583	56.1106
5.505	58.8901	0	0	0	44.8838	58.8901
5.515	61.386	0	0	0	41.6061	61.386
5.525	49.5777	0	0	0	40.0294	49.5777
5.535	59.2765	0	0	0	50.9221	59.2765
5.545	60.3243	0	0	0	45.1347	60.3243
5.555	63.4933	0	0	0	43.4428	63.4933
5.565	65.247	0	0	0	48.8026	65.247
5.575	57.8925	0	0	0	45.9559	57.8925
5.585	55.2583	0	0	0	42.2965	55.2583
5.595	55.7271	0	0	0	35.8246	55.7271
5.605	70.7213	0	0	0	60.2087	70.7213
5.615	50.2051	0	0	0	57.3773	50.2051
5.625	47.866	0	0	0	60.6303	47.866
5.635	45.5732	0	0	0	38.3774	45.5732
5.645	67.6128	0	0	0	43.4654	67.6128
5.655	40.2366	0	0	0	40.2366	40.2366

## Sheet: Figure 1F
w/o exo/endo								w/o sGAP							w/o exo/endo
Arclength from centroid	Cdc42-GDP	Cdc42-GTP	Scd1/2	Scd1/2/Cdc42-GTP	sGAP	All Cdc42		Arclength from centroid	Cdc42-GDP	Cdc42-GTP	Scd1/2	Scd1/2/Cdc42-GTP	All Cdc42		Arclength from centroid	Cdc42-GDP	Cdc42-GTP	Scd1/2	Scd1/2/Cdc42-GTP	All Cdc42
0.005	31.991	0	47.9865	95.9731	31.991	127.964		0.005	44.6528	12.7579	0	0	57.4107		0.005	13.1262	45.9418	0	19.6893	78.7573
0.015	42.6551	37.3232	10.6638	31.9914	31.9914	111.97		0.015	40.4006	65.9167	2.12635	6.37904	112.696		0.015	67.8195	41.5668	2.18772	10.9386	120.325
0.025	47.988	25.5936	22.3944	60.7848	47.988	134.366		0.025	35.7233	54.8609	1.27583	6.37917	96.9634		0.025	36.7545	43.3178	3.93799	19.6899	99.7623
0.035	57.1304	38.8486	4.57043	70.8416	27.4226	166.821		0.035	35.5422	55.5916	0	10.9361	102.07		0.035	50.6328	48.7575	2.81293	26.254	125.644
0.045	37.3267	28.4394	10.6648	60.4337	51.5464	126.2		0.045	38.9866	48.2016	0.708848	9.21502	96.4033		0.045	45.9465	29.1724	0.729309	24.0672	99.186
0.055	47.9939	26.1785	7.27181	55.2658	52.357	129.438		0.055	31.3198	53.3596	0.579996	8.69994	93.3794		0.055	40.5782	46.5456	4.77391	22.0793	109.203
0.065	41.8435	27.0752	9.84552	59.0731	46.7662	127.992		0.065	41.7177	45.1532	1.47239	13.7423	100.613		0.065	49.4864	41.407	4.54467	20.7035	111.597
0.075	44.8003	17.0668	11.7334	45.867	51.2004	107.734		0.075	29.3517	55.3004	0	9.35852	94.0106		0.075	50.3317	45.5173	3.06367	19.2573	115.106
0.085	44.2393	29.1791	11.2951	39.533	33.8854	112.951		0.085	34.1589	48.0477	1.12612	11.6366	93.8432		0.085	38.2346	35.5312	1.93104	23.9449	97.7107
0.095	48.0088	38.7439	8.42259	42.1129	48.0088	128.866		0.095	31.2378	57.4373	0.671782	6.71782	95.393		0.095	42.8527	42.1616	1.38235	20.7352	105.75
0.105	42.6788	25.9122	4.57273	55.6349	44.9652	124.226		0.105	34.9522	49.8449	0.911798	9.11798	93.9151		0.105	41.5899	41.5899	5.00329	17.5115	100.691
0.115	46.6273	22.2697	10.4389	47.3232	51.4988	116.22		0.115	34.9694	54.1193	1.11014	9.15866	98.2474		0.115	43.6886	35.9788	3.42656	20.8449	100.512
0.125	43.5427	24.973	11.526	59.5511	52.5074	128.067		0.125	32.4312	53.8818	0.255364	7.40555	93.7185		0.125	37.0456	37.3084	4.4665	20.4933	94.8474
0.135	43.8806	30.835	8.30174	55.7403	51.5894	130.456		0.135	35.2355	55.0997	0.709439	7.33087	97.6661		0.135	48.4178	43.5517	2.43306	23.844	115.814
0.145	48.5906	31.4734	9.38682	53.0079	49.6949	133.072		0.145	32.5899	52.4082	0.660607	9.4687	94.4668		0.145	39.6478	39.8743	2.49215	22.6559	102.178
0.155	40.2965	28.4142	6.71608	52.6954	44.9461	121.406		0.155	32.7584	52.331	0.618083	11.1255	96.2149		0.155	38.7914	40.6992	2.75567	22.4693	101.96
0.165	39.3167	27.1819	4.85391	49.5099	50.4807	116.009		0.165	34.456	54.9747	1.93573	8.13006	97.5607		0.165	37.4422	37.243	1.79245	23.1026	97.7878
0.175	37.5343	25.1754	10.0702	56.7591	45.3157	119.469		0.175	32.4928	58.2314	0.182544	8.94463	99.6688		0.175	44.3238	44.136	3.75626	19.7203	108.18
0.185	41.575	26.4174	11.693	62.3625	46.7718	130.355		0.185	34.0235	54.4031	0.863542	6.90833	95.335		0.185	40.8696	36.7826	2.31002	27.8979	105.55
0.195	47.2586	28.7661	9.04077	51.368	45.6148	127.393		0.195	31.9573	55.8843	0.491651	8.03029	95.8719		0.195	43.6711	39.4557	3.5409	22.9315	106.058
0.205	39.0979	26.5865	7.81957	49.2633	44.1806	114.948		0.205	31.1843	55.1962	0.935528	9.97897	96.3594		0.205	40.5868	38.8222	2.56675	25.6675	105.077
0.215	42.1348	28.7113	10.0676	52.5753	56.304	123.421		0.215	33.0117	50.7072	0.892208	8.77338	92.4922		0.215	43.1442	35.6475	2.14191	21.7251	100.517
0.225	44.1915	26.7287	5.70212	58.8032	49.1808	129.723		0.225	30.5568	50.3121	0.568498	8.81172	89.6806		0.225	45.4766	40.0662	2.77832	20.4718	106.015
0.235	43.3449	30.3756	9.21506	47.0992	51.1948	120.82		0.235	37.7022	51.177	1.08887	9.66374	98.5429		0.235	43.1317	37.6702	2.9408	24.6467	105.449
0.245	40.6036	23.9038	11.1333	52.0644	42.8958	116.572		0.245	37.8699	52.4955	0.522343	7.3128	97.6782		0.245	45.009	36.9477	3.35888	22.4373	104.394
0.255	52.2383	26.4338	10.07	55.0705	57.2733	133.743		0.255	30.7468	57.6032	0.752982	9.28678	97.6367		0.255	41.8348	43.6424	2.06591	21.3047	106.782
0.265	39.6792	22.4142	9.99553	59.6703	45.7371	121.764		0.265	35.7549	52.4245	0.845556	9.78429	97.9637		0.265	42.6282	36.6628	3.47985	25.4775	104.768
0.275	36.7872	23.9409	8.75885	47.2978	41.7505	108.026		0.275	35.3958	56.5867	1.0479	8.26678	100.249		0.275	43.6052	37.0165	2.1563	22.4016	103.023
0.285	43.397	27.0527	9.29935	45.9332	49.3148	116.383		0.285	32.0285	48.8856	0.899045	7.30474	88.2188		0.285	44.2842	43.128	3.69999	21.853	109.265
0.295	47.9296	22.3309	9.53146	53.3762	48.4743	123.637		0.295	35.5134	50.6093	1.62905	8.57968	94.7023		0.295	41.008	37.8794	2.23477	21.0068	99.8942
0.305	50.8517	26.348	7.90441	49.7978	46.3725	126.997		0.305	33.3089	53.4833	1.05075	8.5111	95.3033		0.305	45.5136	41.4055	2.91893	25.5136	112.433
0.315	44.4043	23.9885	5.10395	43.3835	50.2739	111.776		0.315	35.3149	52.9215	0.814176	9.66835	97.9047		0.315	43.3499	40.8368	3.246	21.1514	105.338
0.325	53.939	26.4747	7.91765	45.2791	51.2173	125.693		0.325	35.4237	54.1716	0.789385	8.28855	97.8838		0.325	42.8421	36.5477	2.63956	21.5225	100.912
0.335	40.8208	25.2129	9.6049	48.0245	52.3467	114.058		0.335	34.8567	54.1046	0.861842	7.4693	96.4306		0.335	44.2375	39.3113	2.46311	21.971	105.52
0.345	48.2815	25.4236	7.46381	47.5818	43.6167	121.287		0.345	35.5326	52.9268	1.02319	9.85983	98.3192		0.345	39.9078	36.654	3.54098	22.8728	99.4346
0.355	43.7639	27.2107	7.93645	44.8976	50.3398	115.872		0.355	33.8207	50.8215	0.452148	8.13867	92.7808		0.355	40.1002	39.635	2.88424	21.6783	101.414
0.365	46.5519	25.5925	8.60438	48.3169	47.4344	120.461		0.365	31.4986	48.4796	1.23179	7.12677	87.105		0.365	41.2792	36.934	3.34941	24.6227	102.836
0.375	40.6017	25.9937	9.0226	49.8391	45.5427	116.435		0.375	33.9258	49.0039	0.856712	8.31011	91.2399		0.375	40.4582	39.3123	3.08505	20.5376	100.308
0.385	44.1678	25.3285	8.16372	47.7263	49.8196	117.223		0.385	35.0611	51.0055	0.584351	9.09918	95.1658		0.385	41.6559	37.2756	2.92021	20.4414	99.3729
0.395	42.0464	25.9218	7.14381	45.108	47.3532	113.076		0.395	32.2336	51.118	0.732583	6.83744	90.1891		0.395	43.2976	38.7752	2.26119	21.8582	103.931
0.405	49.987	27.0846	7.96605	52.7751	55.5632	129.847		0.405	33.8334	50.7501	1.11189	7.78326	92.3667		0.405	43.0631	38.1603	2.28798	18.9576	100.181
0.415	45.4977	25.471	6.61078	45.1089	45.4977	116.078		0.415	33.3422	51.7193	0.465241	8.99465	94.0562		0.415	43.7983	37.8947	3.03158	22.3379	104.031
0.425	45.966	21.6534	8.5474	46.3459	51.0944	113.965		0.425	33.1021	52.2665	0.454491	8.71108	94.0796		0.425	43.6436	39.2793	3.1174	21.4321	104.355
0.435	47.1572	21.5363	9.83988	43.2583	47.7141	111.952		0.435	34.7988	53.3088	0.59232	7.70016	95.8078		0.435	45.4016	37.3269	2.97091	20.9487	103.677
0.445	45.9368	22.6961	7.62588	39.2188	49.7498	107.852		0.445	34.9012	54.3068	1.15855	6.372	95.58		0.445	44.5506	35.3126	2.30948	22.1263	101.989
0.455	52.9429	23.0959	9.41601	48.3237	47.0801	124.362		0.455	36.2755	50.5165	1.48786	9.63568	96.4277		0.455	44.102	35.5002	3.06162	22.0874	101.69
0.465	48.0026	24.8709	8.87005	43.8285	47.133	116.702		0.465	36.0672	50.7021	1.31784	8.32319	95.0924		0.465	42.8886	37.3224	2.0695	24.9054	105.116
0.475	48.0369	23.1668	6.64341	45.4818	46.6742	116.685		0.475	35.3929	50.9495	0.679327	9.64644	95.9889		0.475	42.7749	36.8339	3.42479	21.5971	101.206
0.485	46.4022	24.3695	7.51115	44.0654	51.5765	114.837		0.485	35.0132	56.7134	0.66565	7.18902	98.9156		0.485	45.9544	39.4482	2.534	21.7102	107.113
0.495	43.8516	24.7074	6.21776	42.7062	47.7786	111.265		0.495	35.2368	54.356	0.717787	9.39648	98.9893		0.495	44.3104	37.6638	2.88689	22.2223	104.197
0.505	45.8939	24.5516	9.14668	39.3147	49.2637	109.76		0.505	33.533	52.2193	0.767931	9.15118	94.9035		0.505	40.9534	37.0688	2.96287	23.9005	101.923
0.515	46.6008	20.9389	9.28868	43.767	49.4347	111.307		0.515	35.9129	47.9048	0.816202	8.35038	92.1681		0.515	41.9881	36.8204	3.10066	20.8649	99.6734
0.525	50.6824	22.8689	8.80761	41.5658	51.3005	115.117		0.525	32.1667	55.2133	0.92433	9.73628	97.1163		0.525	42.8589	40.4497	2.91644	19.9713	103.28
0.535	44.9075	20.7849	9.70973	39.9009	46.4246	105.593		0.535	33.9424	50.7018	0.726041	7.38141	92.0256		0.535	42.5167	36.7274	2.61449	20.6047	99.8488
0.545	52.0059	19.0738	6.85464	37.7005	51.4098	108.78		0.545	36.0718	48.1354	0.772544	7.84429	92.0515		0.545	43.4107	36.0125	2.69024	22.5002	101.923
0.555	51.2443	21.8155	7.61345	42.4596	47.1448	115.519		0.555	34.3911	50.0977	0.875834	8.34962	92.8384		0.555	44.8155	36.345	2.88357	22.1074	103.268
0.565	45.4738	24.032	8.92208	43.0274	47.4885	112.533		0.565	34.1463	53.6011	0.860831	9.1822	96.9296		0.565	44.1069	35.4863	2.77513	20.9021	100.495
0.575	48.8124	20.5154	7.92318	34.8054	44.5679	104.133		0.575	34.9829	52.6436	1.1849	8.40718	96.0336		0.575	42.0882	36.8054	2.84458	20.3765	99.2702
0.585	48.2852	22.9598	9.18392	39.5187	47.4503	110.764		0.585	34.8495	50.554	0.832392	9.82223	95.2257		0.585	40.0234	36.2551	3.08311	19.9831	96.2616
0.595	48.8716	18.7547	7.11856	37.0986	49.5561	104.725		0.595	34.6123	50.6628	0.818903	8.68037	93.9555		0.595	45.4411	39.6556	2.24678	21.8499	106.947
0.605	50.9228	22.4976	5.52337	37.047	48.3632	110.467		0.605	30.3007	51.1458	0.805868	6.3395	87.7859		0.605	42.0646	41.2907	1.98991	21.1152	104.47
0.615	47.8721	20.2893	8.88485	35.8046	45.4851	103.966		0.615	31.3076	51.9325	0.740382	8.77881	92.0189		0.615	44.4538	35.6392	2.82937	20.4585	100.552
0.625	46.4836	19.8469	6.78974	37.4741	48.8339	103.805		0.625	34.7839	52.8007	0.729004	8.74805	96.3327		0.625	43.2349	33.7522	2.14299	18.269	95.2561
0.635	46.9389	22.8907	7.71598	38.3227	47.4533	108.152		0.635	34.4124	52.5161	1.28213	8.71849	95.6469		0.635	43.9538	37.4108	2.58552	21.4756	102.84
0.645	50.4226	21.2839	7.22133	36.36	49.4091	108.067		0.645	36.6296	53.6056	0.757855	8.84164	99.0769		0.645	43.9768	36.5434	3.11892	21.0008	101.521
0.655	48.9373	18.9757	7.24072	33.9565	49.3118	101.869		0.655	36.5428	52.6734	0.497859	7.86617	97.0824		0.655	42.9249	35.139	2.61237	22.6918	100.756
0.665	48.2344	18.9492	5.7832	37.6524	51.3106	104.836		0.665	35.331	52.4076	0.686991	8.44018	96.1788		0.665	41.551	32.8167	3.53411	18.8318	93.1995
0.675	51.4347	18.0749	5.94411	31.2976	50.5856	100.807		0.675	35.3639	51.1834	1.11268	7.88553	94.4329		0.675	41.6608	35.7377	2.63802	20.6064	98.0049
0.685	47.8488	21.7712	6.81845	33.4941	48.8057	103.114		0.685	36.0172	49.0884	1.14492	6.86951	91.9751		0.685	44.0756	33.7193	2.50318	18.7002	96.4952
0.695	46.4862	18.4057	8.023	35.1596	51.5596	100.052		0.695	32.9366	49.9695	0.84694	7.99888	90.9049		0.695	41.7298	33.7421	2.66258	18.5896	94.0615
0.705	51.4472	18.0414	7.10018	29.2155	51.68	98.7041		0.705	34.1641	50.9212	0.881953	8.16967	93.255		0.705	44.2244	35.2458	2.76999	18.4825	97.9527
0.715	47.4344	19.8696	5.3981	34.3411	54.0959	101.645		0.715	32.4287	54.3684	1.05347	8.24457	95.0416		0.715	45.7116	34.9199	3.3459	21.2535	101.885
0.725	51.9161	16.4363	6.23446	30.0388	50.4425	98.3912		0.725	36.2094	49.4998	0.904105	8.95064	94.6598		0.725	42.5103	34.8826	2.46504	21.1156	98.5085
0.735	50.9129	17.1202	6.49	28.9812	49.794	97.0143		0.735	33.0664	52.701	1.07098	8.3447	94.1122		0.735	43.3411	35.1228	2.2497	17.8598	96.3238
0.745	48.832	17.0139	5.63446	30.1609	50.4892	96.0068		0.745	36.7452	51.3728	0.572767	7.71033	95.8284		0.745	41.7044	33.9528	3.58114	20.6709	96.328
0.755	48.4411	16.147	6.65519	28.8028	48.7684	93.3909		0.755	33.8068	52.0808	1.00072	7.57064	93.4582		0.755	41.5422	33.3502	2.3278	20.0996	94.9921
0.765	48.6	15.4098	8.08204	28.5566	48.9233	92.5663		0.765	35.1962	52.3861	1.03139	7.69246	95.2748		0.765	43.8614	34.9742	2.65291	18.3493	97.1849
0.775	53.8665	18.5232	6.70669	29.5946	54.931	101.984		0.775	34.9398	51.3271	0.466996	7.89648	94.1634		0.775	46.3441	36.7783	2.48974	19.3064	102.429
0.785	51.4354	16.3036	5.15405	26.8221	49.0161	94.5611		0.785	34.7744	48.659	0.755054	8.09586	91.5293		0.785	43.1151	35.2172	2.50318	19.0328	97.3651
0.795	48.5434	16.6316	5.30131	28.1697	49.3749	93.3446		0.795	34.7798	48.9156	0.704717	7.25444	90.9499		0.795	43.4182	35.4852	3.15614	20.1737	99.0772
0.805	48.6995	17.4661	5.44531	28.8704	47.9804	95.036		0.805	36.0973	51.7491	0.942382	8.39949	96.2459		0.805	46.5822	34.1041	2.1921	20.3613	101.048
0.815	53.6273	16.9617	6.09401	22.4463	50.6818	93.0352		0.815	34.4694	49.4966	0.931606	6.96679	90.9328		0.815	45.7578	33.9641	2.50043	19.0449	98.7669
0.825	54.0268	16.2683	7.73246	26.7121	51.1146	97.0072		0.825	36.4436	52.8632	0.881053	7.92948	97.2362		0.825	43.8409	32.3039	1.64816	18.5005	94.6453
0.835	49.8511	15.7895	6.35551	26.4151	51.0427	92.0556		0.835	36.7116	52.5922	0.752448	7.44528	96.749		0.835	43.4757	35.6525	3.13742	17.2762	96.4044
0.845	50.1883	14.1431	6.18759	25.7325	52.0544	90.0639		0.845	35.5647	50.6837	0.822533	7.83364	94.0821		0.845	44.1272	33.9719	2.94182	17.8524	95.9515
0.855	50.714	14.8644	5.53774	25.5513	51.8798	91.1298		0.855	37.3497	51.3752	0.658656	6.93526	95.6601		0.855	41.3777	35.0395	3.46807	18.5362	94.9534
0.865	50.8456	15.2825	5.19029	24.1252	51.8068	90.2533		0.865	36.4911	51.0186	0.689958	7.78119	95.2909		0.865	42.5136	34.074	2.44512	19.6004	96.188
0.875	55.2557	14.8363	6.4671	22.0642	53.3536	92.1562		0.875	33.983	49.0781	0.834403	8.45781	91.5188		0.875	44.7585	35.9004	2.4584	17.9502	98.6091
0.885	52.611	14.8704	6.11756	20.7056	50.6346	88.187		0.885	35.2438	51.0829	0.788201	7.95707	94.2838		0.885	44.9113	34.1373	2.66456	17.9954	97.044
0.895	53.7484	14.3453	4.93703	24.6851	52.0716	92.7788		0.895	35.6255	51.7108	1.11446	7.6526	94.9889		0.895	43.3807	34.3224	2.17859	17.6581	95.3611
0.905	52.5591	15.6755	5.90137	23.6055	54.4955	91.8401		0.905	35.9269	48.9077	0.735454	8.16354	92.9982		0.905	46.763	35.9803	2.76189	17.9712	100.715
0.915	51.2126	14.6061	4.92956	18.5315	49.752	84.3502		0.915	35.8958	50.6036	0.982948	7.39031	93.8897		0.915	45.2473	32.2874	2.54703	18.9155	96.4501
0.925	52.8771	14.191	5.06174	22.5971	52.154	89.6651		0.925	33.8478	53.6013	1.00931	7.93025	95.3793		0.925	45.135	32.7479	2.85571	18.3581	96.2411
0.935	55.3164	12.3522	5.37052	19.3339	47.9767	87.0024		0.935	34.3751	51.4377	1.17796	7.96017	93.773		0.935	44.2918	34.7063	3.15846	17.7388	96.7369
0.945	52.9233	14.0952	5.14163	19.68	50.6185	86.6985		0.945	35.6711	50.7668	0.919176	7.31805	93.7559		0.945	47.2491	35.1731	2.83713	18.5504	100.973
0.955	55.4946	13.1712	5.5319	21.3373	53.475	90.0031		0.955	37.3988	50.5304	0.490246	7.59882	95.528		0.955	45.1076	33.5425	2.44993	17.3657	96.0157
0.965	57.7584	12.091	4.95818	20.5286	53.0612	90.378		0.965	36.0078	48.7389	0.659103	7.66641	92.4132		0.965	44.0427	35.4055	2.60544	16.2751	95.7232
0.975	54.0355	12.9272	4.65378	17.4948	51.2777	84.4574		0.975	34.85	51.0377	1.20291	8.17977	94.0674		0.975	44.7669	31.5419	2.54598	18.7413	95.0501
0.985	54.7375	10.7596	4.52588	18.5305	52.4319	84.0276		0.985	35.2809	51.4229	0.612988	6.60665	93.3104		0.985	44.7785	31.7093	2.24243	15.4517	91.9395
0.995	51.705	13.2013	5.75441	17.8556	52.5513	82.7619		0.995	35.0301	48.293	0.573711	8.36943	91.6925		0.995	47.3606	32.4997	3.15969	18.1595	98.0198
1.005	57.1153	13.5869	3.69027	16.9417	52.1669	87.6438		1.005	37.8955	49.9364	1.20409	6.95698	94.7889		1.005	45.6654	32.1413	2.68418	17.0686	94.8753
1.015	51.0428	12.4697	6.15174	20.866	51.791	84.3786		1.015	35.9375	47.7067	1.12719	7.72457	91.3688		1.015	46.4232	32.3701	2.35357	15.861	94.6543
1.025	49.6101	10.4659	4.45008	16.1521	51.1759	76.2282		1.025	37.4655	50.1183	0.723018	7.98606	95.5699		1.025	44.0247	32.562	2.67124	16.2979	92.8847
1.035	55.8836	11.1931	3.67655	18.056	54.6581	85.1326		1.035	37.046	51.2518	0.87972	6.64677	94.9446		1.035	45.3898	31.9136	2.17898	17.7335	95.037
1.045	61.161	11.5841	4.0504	16.6876	55.6524	89.4328		1.045	36.6994	50.9462	0.83995	7.55955	95.2051		1.045	44.8385	32.8394	2.79202	17.1842	94.8621
1.055	57.4351	11.1657	4.7394	17.1904	57.1138	85.7912		1.055	37.0324	51.0317	0.896979	7.72042	95.7845		1.055	46.5391	30.5207	2.30718	16.0514	93.1111
1.065	60.0663	10.9936	4.30183	17.3666	51.8609	88.4265		1.065	34.0888	48.3851	0.667162	8.54602	91.0199		1.065	46.2189	29.5814	2.81105	16.1472	91.9476
1.075	55.308	10.7456	5.45179	15.4072	54.4389	81.4608		1.075	34.6605	48.6193	0.882268	7.46777	90.7476		1.075	46.6187	29.7608	2.07483	16.8255	93.205
1.085	56.2714	11.364	3.997	13.9503	55.9579	81.5857		1.085	34.7865	50.1951	0.625095	7.5949	92.5766		1.085	46.917	30.1954	2.60471	17.5255	94.6379
1.095	52.9451	10.0292	4.35378	13.2168	52.3231	76.1911		1.095	34.6325	51.8403	0.961153	7.62722	94.1		1.095	45.9359	29.7307	2.67959	17.0665	92.7331
1.105	56.2292	11.1841	3.8566	11.7241	54.5323	79.1374		1.105	34.6973	50.9694	0.799761	7.41317	93.0799		1.105	47.2188	31.5214	2.34195	15.4442	94.1843
1.115	54.7954	10.0254	4.43873	14.8468	55.2546	79.6676		1.115	34.1213	51.1514	0.885078	7.6605	92.9332		1.115	48.2004	30.3333	2.82608	14.413	92.9467
1.125	57.638	9.72024	3.18945	15.3398	52.0944	82.698		1.125	35.4934	49.4848	0.81768	7.17741	92.1556		1.125	45.4604	28.3855	2.49269	14.8315	88.6775
1.135	56.2188	9.72147	4.29553	13.2634	53.6565	79.2036		1.135	36.6051	49.9489	0.811444	7.39316	93.9472		1.135	46.9381	31.8796	2.16447	14.7184	93.5361
1.145	58.2631	11.2188	3.88919	14.7341	55.3462	84.216		1.145	34.5694	48.0214	1.04394	7.27777	89.8686		1.145	43.0859	30.289	2.57779	15.6508	89.0257
1.155	60.8726	8.53701	2.9694	13.1396	53.8203	82.5492		1.155	34.9928	50.1208	0.94735	7.13473	92.2482		1.155	47.2728	29.7587	2.49766	14.5291	91.5606
1.165	61.0138	7.95832	3.46334	12.6007	54.9713	81.5727		1.165	35.7929	51.5736	0.852213	7.17034	94.5368		1.165	46.8339	28.8441	2.87232	15.7524	91.4304
1.175	61.0816	9.14395	4.02334	12.2895	54.6442	82.515		1.175	36.6409	48.4558	0.700144	7.58489	92.6816		1.175	46.793	29.0243	2.01099	14.257	90.0743
1.185	55.8486	8.4245	4.21225	11.4747	51.4911	75.7479		1.185	35.2765	50.6557	0.984731	6.89312	92.8254		1.185	46.6648	31.4972	2.2647	15.5251	93.6871
1.195	57.326	9.01352	3.74962	11.7536	55.0906	78.0931		1.195	35.6006	49.26	0.718914	7.33292	92.1935		1.195	47.3978	28.9653	2.89949	14.4383	90.8014
1.205	59.2139	8.8785	2.86403	10.5969	51.4094	78.6893		1.205	36.1211	49.1133	0.828073	6.82446	92.0589		1.205	46.2711	28.174	2.40904	14.6305	89.0756
1.215	59.7263	7.96351	3.91065	11.8031	54.1803	79.4929		1.215	35.8698	48.5448	0.879024	7.74108	92.1557		1.215	46.8828	28.8532	2.68402	14.0328	89.7688
1.225	57.1971	7.90874	3.46007	12.5692	56.9853	77.6751		1.225	35.0599	48.5207	0.929299	6.53326	90.1139		1.225	47.6324	27.0902	2.34685	14.0232	88.7457
1.235	57.5796	8.13549	3.36641	10.5902	56.1068	76.3053		1.235	36.8633	49.8129	0.783135	7.66353	94.3397		1.235	45.7545	28.1721	2.10068	14.3882	88.3149
1.245	55.5903	7.38417	2.78648	10.0313	56.2172	73.0058		1.245	35.0597	49.5614	0.638964	7.0286	91.6496		1.245	45.1611	28.1542	1.71498	14.3772	87.6925
1.255	59.9262	7.95787	3.11395	9.27264	54.3903	77.1567		1.255	36.2892	48.1832	0.800294	6.48514	90.9575		1.255	47.2174	28.0522	2.15786	14.1965	89.4661
1.265	57.1262	6.80565	2.54352	10.5178	50.458	74.4497		1.265	33.7752	48.1954	0.795032	7.37461	89.3452		1.265	48.9943	27.7832	2.53856	13.2569	90.0344
1.275	57.6427	6.28333	3.55145	9.56158	57.6427	73.4876		1.275	37.6956	47.528	0.817101	6.67299	91.8966		1.275	48.6758	26.1454	2.26986	13.6191	88.4403
1.285	57.9507	8.75368	3.05361	10.6537	57.815	77.3581		1.285	37.1556	49.5769	0.67654	7.57725	94.3097		1.285	45.5508	26.5063	2.33879	12.9469	85.004
1.295	63.853	7.55178	2.83192	8.90032	53.1322	80.3051		1.295	36.5698	49.2079	0.779798	6.85684	92.6346		1.295	48.6918	28.1361	2.07493	13.3072	90.1351
1.305	59.1635	7.57131	2.14409	11.1225	55.5453	77.8572		1.305	36.1262	47.1351	0.908499	7.96272	91.224		1.305	49.128	27.0245	2.08938	12.9487	89.1011
1.315	60.5269	6.7918	3.06297	8.45646	57.3308	75.7752		1.315	34.388	49.0726	0.770079	6.82449	90.2851		1.315	48.0849	26.0096	2.213	12.6769	86.7714
1.325	59.8901	5.88975	3.17649	9.39712	54.1989	75.177		1.325	35.8393	47.9528	0.923692	6.99367	90.7857		1.325	46.9476	26.0669	2.17224	13.6308	86.6453
1.335	59.4603	6.51169	2.30211	8.48493	56.1057	74.4569		1.335	35.0181	50.0483	0.603307	7.26592	92.3323		1.335	48.2814	26.4212	1.97012	13.7369	88.4395
1.345	59.495	6.93019	2.28827	9.02233	51.6495	75.4476		1.345	35.7462	48.2091	1.069	7.82192	91.7772		1.345	49.4397	25.1625	2.49479	13.3324	87.9346
1.355	55.1119	6.04411	2.59962	7.08396	56.2817	68.24		1.355	35.5595	47.5078	1.19223	7.36072	90.428		1.355	49.4924	24.5596	2.42662	12.6931	86.7451
1.365	59.4396	5.16866	2.26129	7.8176	54.917	72.4259		1.365	34.7578	47.3572	0.644141	7.54933	89.6644		1.365	48.2736	25.8997	2.46537	13.1221	87.2954
1.375	58.7086	5.9094	2.18391	7.90061	56.0108	72.5186		1.375	35.8621	49.003	0.819705	6.50641	91.3715		1.375	49.1525	25.4064	1.84487	13.2303	87.7892
1.385	57.7323	5.93927	1.66044	7.59972	55.6248	71.2713		1.385	36.9802	49.6381	0.636712	6.85102	93.4693		1.385	50.3372	25.8892	2.51555	11.2938	87.5202
1.395	58.7374	4.5085	2.413	7.61999	53.9749	70.8659		1.395	35.1998	48.0136	0.55712	6.98932	90.2027		1.395	47.7581	25.1166	1.98015	12.428	85.3028
1.405	60.4907	5.99856	2.652	6.9457	55.0605	73.435		1.405	35.6314	48.1212	0.906522	7.32772	91.0803		1.405	47.0749	26.1671	2.48717	11.7104	84.9525
1.415	60.5938	7.15823	1.94654	6.46752	57.7682	74.2195		1.415	36.0091	46.902	0.676109	7.13671	90.0478		1.415	50.1881	24.2439	2.26723	12.109	86.541
1.425	58.8241	5.18302	2.68518	6.30705	55.4521	70.3142		1.425	37.0312	48.2377	0.772003	7.44609	92.7151		1.425	48.1953	24.8023	1.89604	11.1713	84.1689
1.435	54.7156	5.27903	3.22952	6.14852	55.0882	66.1431		1.435	37.1022	47.5047	0.718267	7.25697	91.8638		1.435	49.0288	25.3299	2.24248	12.4356	86.7943
1.445	60.2277	4.50936	2.16202	5.86834	54.3594	70.6054		1.445	35.4245	47.5939	0.886843	7.71061	90.729		1.445	48.1314	24.9148	1.4447	11.9125	84.9586
1.455	59.2313	5.34557	2.45773	4.91546	52.5955	69.4924		1.455	34.7459	51.2857	0.686096	7.37554	93.4071		1.455	51.682	24.0763	1.99165	11.3448	87.1032
1.465	60.0198	5.07295	2.56704	5.98975	55.4358	71.0825		1.465	38.1948	48.5052	0.901856	6.8736	93.5736		1.465	48.3756	24.6768	2.23195	11.6613	84.7137
1.475	58.0657	4.13452	2.43207	6.20178	54.1136	68.402		1.475	34.6983	46.8706	0.727428	6.20739	87.7763		1.475	48.8223	22.7522	1.87107	12.2492	83.8237
1.485	58.1297	4.53666	1.87515	6.04888	53.956	68.7153		1.485	35.0022	49.3552	0.675438	7.57456	91.932		1.485	47.8761	25.8119	1.8118	10.9701	84.658
1.495	59.2782	4.75429	2.04615	6.68008	55.908	70.7125		1.495	37.032	49.104	0.696	7.104	93.24		1.495	51.0153	23.5569	1.85196	10.9142	85.4864
1.505	56.2254	4.25133	2.09573	5.62852	56.7643	66.1052		1.505	35.2695	45.2749	0.525342	7.02048	87.5649		1.505	51.9869	25.0598	1.8672	10.4907	87.5375
1.515	57.5541	5.3026	1.84697	5.83882	51.8344	68.6955		1.515	35.4504	48.97	0.85537	7.62705	92.0474		1.515	49.9679	22.9305	2.00458	11.0252	83.9236
1.525	61.9544	4.20934	1.77859	4.44649	53.7136	70.6102		1.525	35.4177	46.7901	0.993019	7.61315	89.8209		1.525	48.384	22.8906	1.89741	10.3141	81.5887
1.535	58.1129	3.77586	2.35991	5.6048	54.632	67.4935		1.535	35.8335	47.4329	0.823487	7.08199	90.3483		1.535	49.7219	24.2316	1.9608	10.2881	84.2416
1.545	57.8918	4.81453	1.76141	5.81267	55.9543	68.519		1.545	37.019	46.4552	0.655618	7.16497	90.6392		1.545	51.0966	22.6695	1.8309	10.7686	84.5347
1.555	60.7717	4.44101	2.10363	4.85005	55.8632	70.0627		1.555	36.6097	48.4945	0.792318	6.31524	91.4195		1.555	49.4867	23.8323	1.96604	10.8372	84.1562
1.565	60.3693	4.36194	1.10502	4.7109	57.1705	69.4421		1.565	35.7648	45.0887	0.603038	7.00451	87.8579		1.565	48.8958	22.2406	1.8852	9.44985	80.5862
1.575	61.4197	4.05219	1.79454	4.34164	54.1257	69.8135		1.575	35.252	46.6795	0.900346	7.11042	89.0419		1.575	51.2334	21.757	1.54389	9.69089	82.6813
1.585	60.3879	4.55214	1.8439	4.72501	52.4937	69.665		1.585	36.3996	47.6595	0.827263	7.35345	91.4125		1.585	52.1325	22.839	2.38793	10.3792	85.3507
1.595	58.5643	3.44159	1.66343	4.18726	53.9182	66.1932		1.595	35.9137	47.6942	0.892123	6.99973	90.6076		1.595	49.777	22.1937	1.92989	10.0496	82.0203
1.605	59.4428	3.369	1.82725	4.68234	55.2173	67.4942		1.605	36.458	47.0242	0.728704	6.85437	90.3365		1.605	50.6074	22.3984	1.82749	9.93404	82.9399
1.615	60.2016	2.89923	1.93282	3.86564	53.2662	66.9665		1.615	35.4343	47.5404	0.816145	6.82388	89.7986		1.615	51.875	21.6457	1.95931	10.2397	83.7604
1.625	58.1823	2.99967	1.35834	3.45245	55.3524	64.6344		1.625	35.4815	45.7288	0.767413	7.31299	88.5233		1.625	50.4393	22.4794	1.62557	8.96388	81.8825
1.635	59.6198	3.26838	1.74689	3.60649	55.5061	66.4946		1.635	35.8216	47.7547	0.696657	6.69689	90.2732		1.635	49.5956	21.2487	1.94221	9.64166	80.4859
1.645	61.8883	3.64709	1.51495	3.92764	55.043	69.4631		1.645	35.5781	47.2808	1.00693	6.46671	89.3257		1.645	50.9018	20.5587	1.95688	8.84048	80.301
1.655	58.8876	4.07855	1.56438	4.63726	54.6414	67.6034		1.655	35.6051	45.6093	0.868961	6.97397	88.1884		1.655	49.9977	21.6863	1.55885	9.33016	81.0142
1.665	59.3634	3.22688	1.00144	4.17269	54.9126	66.763		1.665	37.4746	46.8155	0.665623	6.83373	91.1238		1.665	51.7508	20.4081	1.68926	9.67903	81.838
1.675	57.3993	3.21347	1.05269	3.93374	53.2439	64.5465		1.675	36.3246	45.0081	0.684953	6.18668	87.5194		1.675	52.3997	20.9826	1.79591	9.41149	82.7938
1.685	58.543	3.03475	1.2139	3.1451	57.8257	64.7229		1.685	36.5936	47.0457	0.902186	6.55735	90.1966		1.685	52.5694	20.987	1.56214	8.7163	82.2728
1.695	59.8991	2.52785	1.04411	3.35215	55.5578	65.7791		1.695	36.6861	45.4303	0.876609	6.37733	88.4937		1.695	51.8149	19.4588	1.80383	9.06423	80.338
1.705	58.8378	3.28397	1.69672	3.1745	56.4843	65.2963		1.705	36.0806	47.4308	0.851265	6.70099	90.2123		1.705	52.3706	21.4693	2.04362	8.75838	82.5983
1.715	59.3132	2.61676	1.68999	3.16192	54.6794	65.0919		1.715	37.0463	45.6991	0.587001	6.28308	89.0285		1.715	52.588	19.2368	1.69999	7.60524	79.43
1.725	61.8502	2.66081	1.14035	3.42104	55.6054	67.932		1.725	36.1865	45.5417	0.73629	6.5833	88.3115		1.725	50.3766	18.6044	1.51509	7.86508	76.8461
1.735	61.232	2.48823	1.3523	3.24551	57.7701	66.9658		1.735	35.1187	47.3715	0.862869	6.75195	89.2422		1.735	51.1803	19.3535	1.62019	7.81243	78.3462
1.745	61.1054	2.42482	1.02381	3.61029	55.9325	67.1405		1.745	37.7564	45.6645	0.859566	6.55419	89.9751		1.745	52.93	19.8101	1.83509	7.49511	80.2352
1.755	59.4786	2.09356	1.07362	3.16718	58.8345	64.7394		1.755	36.0295	47.2686	0.620829	6.44377	89.7418		1.755	51.166	18.788	1.3656	7.70904	77.6631
1.765	59.2563	2.78098	1.33701	3.31579	54.5501	65.3531		1.765	33.954	45.3644	0.767804	6.76094	86.0793		1.765	53.5422	19.0909	1.53605	8.03133	80.6644
1.775	61.1156	2.23789	1.01238	2.5043	54.5618	65.8578		1.775	36.6547	46.3231	0.786218	6.28974	89.2676		1.775	53.4975	18.2333	1.5741	7.45511	79.186
1.785	61.9544	2.38899	1.32721	2.91987	56.0085	67.2632		1.785	35.039	45.0743	0.783349	6.05508	86.1684		1.785	53.7816	18.7985	1.35053	7.71109	80.2912
1.795	59.5623	2.90935	1.05794	3.01514	52.6856	65.4868		1.795	35.4401	47.38	0.75943	6.32859	89.1487		1.795	51.9599	19.1865	1.47589	6.79342	77.9399
1.805	58.7177	2.10835	1.2123	2.68815	53.0778	63.5142		1.805	36.8273	46.0762	0.714686	6.81054	89.7141		1.805	51.8181	17.7773	1.40575	7.2234	76.8189
1.815	57.9859	2.52113	0.787852	2.57365	53.784	63.0807		1.815	37.3681	44.3432	0.691226	6.72374	88.435		1.815	52.8858	18.3398	1.3146	8.03847	79.2641
1.825	59.721	2.61705	0.680433	2.87875	56.79	65.2168		1.825	37.9479	44.6066	0.981052	6.11592	88.6704		1.825	51.4779	17.6533	1.35299	6.78641	75.9176
1.835	58.7858	2.60807	1.04323	2.66023	56.4907	64.0541		1.835	36.1536	46.2216	0.644856	5.86611	88.2413		1.835	52.671	18.6628	1.51956	7.06275	78.3966
1.845	59.7302	2.0274	0.883737	2.91113	54.5838	64.6688		1.845	36.2383	44.904	0.849984	6.61329	87.7556		1.845	50.9141	18.9195	1.25845	6.86818	76.7017
1.855	60.5147	2.43509	1.03621	2.43509	53.1058	65.3849		1.855	38.4518	45.3529	0.681843	6.36387	90.1686		1.855	54.5276	17.2193	1.16921	6.56883	78.3157
1.865	62.4319	2.42705	1.03279	1.91065	56.1319	66.7696		1.865	36.6154	43.4113	0.597215	5.84859	85.8754		1.865	52.2922	16.8233	1.52554	6.48355	75.599
1.875	60.2722	1.64706	0.823531	1.90442	53.684	63.8237		1.875	37.8507	44.6654	0.73895	6.75318	89.2693		1.875	52.9029	16.0715	1.09818	6.90588	75.8802
1.885	60.4371	1.59045	1.0774	2.51394	56.1275	64.5415		1.885	36.9103	45.0535	0.920711	6.2813	88.245		1.885	52.6482	16.5881	1.47356	6.77837	76.0146
1.895	63.3644	1.94338	1.43196	2.25023	54.8238	67.558		1.895	36.3442	44.9305	0.550669	6.01657	87.2912		1.895	53.5299	16.3674	1.4269	6.40008	76.2974
1.905	58.0673	1.8863	0.560791	1.27452	55.6712	61.2281		1.905	36.5553	43.5085	0.894568	6.46529	86.5291		1.905	54.0729	15.9395	1.48518	7.13303	77.1454
1.915	59.6661	1.93127	0.609875	1.67716	58.548	63.2745		1.915	37.4351	45.2383	0.83099	6.8506	89.524		1.915	52.8835	16.1195	1.35545	5.71375	74.7167
1.925	60.4968	2.02669	1.01335	2.1787	52.9981	64.7022		1.925	36.9972	44.7361	0.545563	6.40531	88.1387		1.925	53.2622	15.4672	1.33051	6.09126	74.8207
1.935	58.041	1.61646	0.505143	2.17212	53.2926	61.8296		1.935	36.1804	43.4729	0.503625	6.20466	85.858		1.935	53.7646	15.6071	1.59594	6.59103	75.9626
1.945	61.192	1.91382	0.352547	2.26637	56.206	65.3722		1.945	35.8517	43.9459	0.823483	5.82464	85.6222		1.945	51.9305	15.9325	1.28121	6.32341	74.1864
1.955	61.7151	1.30561	0.753235	1.95841	55.9905	64.9791		1.955	36.6073	43.8567	0.861113	5.58722	86.0513		1.955	55.198	16.1123	1.21563	6.01636	77.3267
1.965	59.6333	1.25175	0.60084	2.0028	56.7794	62.8879		1.965	36.8406	44.4882	0.678905	5.79066	87.1195		1.965	54.6681	14.9767	1.12993	5.97836	75.6231
1.975	63.0574	1.59765	0.499267	1.94714	54.0206	66.6022		1.975	36.2971	43.7835	0.716783	6.41122	86.4918		1.975	53.4463	15.446	1.18815	5.94076	74.8331
1.985	58.7471	1.89186	0.796571	1.7425	54.2166	62.3815		1.985	36.6314	44.2356	0.555923	6.49239	87.3594		1.985	55.2973	15.6271	1.34822	5.74013	76.6645
1.995	57.8388	1.5887	0.645411	1.88659	56.2997	61.3141		1.995	36.2126	43.4393	0.930558	6.89009	86.5419		1.995	52.7192	14.8706	1.24261	5.27599	72.8658
2.005	60.106	1.53483	0.74266	1.43581	54.4617	63.0766		2.005	38.6602	44.939	0.631832	5.86419	89.4634		2.005	53.7323	15.0735	1.64549	5.46465	74.2705
2.015	57.8694	1.13566	0.592519	2.02444	54.3636	61.0295		2.015	37.3543	45.664	0.571047	5.96645	88.9848		2.015	52.8372	15.2353	1.27636	5.59167	73.6642
2.025	58.355	1.96979	0.83716	1.03414	53.8245	61.3589		2.025	38.6096	41.9679	0.373135	6.26474	86.8422		2.025	54.353	15.2956	1.4346	5.25345	74.902
2.035	61.0992	1.52257	0.491151	1.9646	58.0049	64.5863		2.035	37.7637	42.4842	0.626783	6.54205	86.7899		2.035	55.2175	14.0059	1.06808	5.09855	74.322
2.045	58.1973	1.46963	0.538864	1.81254	52.5637	61.4795		2.045	37.2554	43.6438	0.703302	6.23203	87.1312		2.045	54.833	13.8691	1.30651	5.22602	73.9281
2.055	63.5699	1.51473	0.537486	2.00336	51.2566	67.088		2.055	37.5694	43.5906	0.81842	6.15764	87.3176		2.055	54.2317	13.5329	1.28312	4.97207	72.7366
2.065	62.9711	1.41344	0.779827	1.51092	52.151	65.8954		2.065	36.0363	43.6557	0.524801	5.85056	85.5426		2.065	54.155	13.7987	1.15989	5.53949	73.4932
2.075	58.2446	1.36131	0.437564	1.6044	55.133	61.2103		2.075	37.1684	43.4697	0.697997	5.91359	86.5517		2.075	52.8635	13.5849	1.21686	5.18661	71.635
2.085	57.6656	1.40648	0.242496	1.35798	54.1737	60.4301		2.085	37.3289	41.8354	0.754314	6.38266	85.5469		2.085	54.1869	12.9149	1.21388	4.99482	72.0966
2.095	60.7683	1.06441	0.628971	1.49985	53.7044	63.3325		2.095	37.5669	43.394	0.733202	5.30606	86.267		2.095	56.0812	13.5587	1.1514	4.26812	73.908
2.105	60.8171	0.724014	0.241338	1.30322	53.9149	62.8444		2.105	37.959	44.7732	0.654466	5.62071	88.3529		2.105	54.5618	14.4772	1.06945	5.80276	74.8417
2.115	61.6863	1.34833	0.674167	1.15571	54.6075	64.1903		2.115	38.216	43.5163	0.710548	5.93404	87.6663		2.115	56.5879	12.1514	1.16574	4.91983	73.6591
2.125	58.8058	0.96088	0.528484	1.2011	57.6047	60.9678		2.125	37.6491	44.8723	0.478996	5.53719	88.0586		2.125	55.8861	13.1288	1.00536	4.63253	73.6474
2.135	58.0495	1.34219	0.719028	1.15044	51.3386	60.5421		2.135	37.3153	43.1076	0.53526	5.25702	85.6799		2.135	56.6642	12.8434	1.06209	4.24834	73.7559
2.145	59.068	1.38702	0.382627	1.43485	52.5634	61.8899		2.145	38.1477	42.4011	0.686658	6.25622	86.805		2.145	54.8306	12.0298	1.00085	4.9846	71.845
2.155	57.8408	1.38398	0.334064	0.906746	55.4547	60.1316		2.155	36.6366	43.6213	0.628056	5.74766	86.0056		2.155	55.8069	12.7475	0.763674	4.46455	73.019
2.165	60.0018	1.09527	0.571446	1.52386	53.954	62.6209		2.165	39.0834	43.6602	0.854592	6.17206	88.9156		2.165	55.6279	12.1729	1.03557	4.3963	72.1971
2.175	59.2567	0.950389	0.380155	0.80783	55.1701	61.015		2.175	37.7118	42.1652	0.682223	5.34408	85.221		2.175	54.301	11.9716	0.994381	4.38697	70.6595
2.185	57.3785	0.948405	0.331942	0.900985	55.5765	59.2279		2.185	37.009	40.4697	0.567333	6.44868	83.9274		2.185	55.5886	13.2307	0.622623	4.59185	73.4112
2.195	57.4501	1.37237	0.236615	1.2304	55.7465	60.0528		2.195	37.6502	42.2362	0.679402	5.75605	85.6424		2.195	54.0765	11.7667	0.970853	4.01933	69.8625
2.205	61.2069	1.55851	0.37782	1.55851	54.2644	64.3239		2.205	36.9151	43.6766	0.659198	5.21708	85.8087		2.205	54.7813	11.1035	1.16267	3.8562	69.741
2.215	58.0218	0.612741	0.282803	1.08408	56.2307	59.7187		2.215	38.0449	42.387	0.695485	5.63907	86.0709		2.215	55.5817	11.4683	0.889616	3.80988	70.8598
2.225	59.6024	0.940842	0.235211	1.22309	54.71	61.7663		2.225	37.2954	41.1788	0.69413	5.62808	84.1023		2.225	55.8209	12.6427	0.984393	4.05338	72.5169
2.235	60.5682	1.1738	0.281713	1.31466	56.2956	63.0567		2.235	39.0778	41.0439	0.655354	5.78584	85.9075		2.235	56.7544	12.1947	0.847655	3.58327	72.5323
2.245	60.6419	0.984142	0.281184	0.843551	51.0817	62.4696		2.245	37.7148	40.4248	0.71019	5.68152	83.8212		2.245	57.7438	11.3642	0.922978	3.55731	72.6653
2.255	58.5186	1.07588	0.654885	0.701662	55.1507	60.2962		2.255	37.7013	42.1784	0.727535	5.72701	85.6067		2.255	55.6796	11.7463	0.921276	3.93461	71.3605
2.265	58.1326	0.840471	0.420235	1.26071	54.724	60.2337		2.265	38.7316	42.4931	0.875186	5.30698	86.5317		2.265	57.8203	10.8246	0.823815	3.48685	72.1317
2.275	62.364	1.07203	0.466099	0.652538	53.9276	64.0886		2.275	36.2278	42.6593	0.780692	5.44626	84.3334		2.275	57.3734	11.0731	0.822352	3.95877	72.4052
2.285	62.7672	1.07016	0.232643	0.977102	55.183	64.8145		2.285	38.3543	42.0654	0.630888	5.84499	86.2647		2.285	55.6316	11.4547	0.801828	3.58914	70.6754
2.295	61.2665	0.928984	0.371594	0.60384	53.9275	62.7993		2.295	37.733	41.197	0.666858	5.53862	84.4687		2.295	56.0702	9.81515	0.705166	3.77359	69.659
2.305	64.2708	0.695571	0.417343	1.02017	54.44	65.9865		2.305	38.6315	41.7937	0.517799	5.80674	86.232		2.305	56.7183	10.693	1.25576	3.7863	71.1976
2.315	61.0635	1.11109	0.416658	1.34256	58.1932	63.5172		2.315	37.2942	43.516	0.830811	5.46489	86.2751		2.315	55.8654	10.9983	0.74082	3.19123	70.055
2.325	61.2427	0.785755	0.369767	1.24796	54.8642	63.2764		2.325	38.6535	41.3447	0.847908	5.12431	85.1225		2.325	56.0601	10.1272	0.853418	3.56539	69.7527
2.335	61.0078	0.415333	0.323037	1.19985	55.3316	62.623		2.335	37.3412	41.9974	0.73615	5.3923	84.7309		2.335	56.3505	10.6036	0.87101	3.4083	70.3624
2.345	61.4206	0.599001	0.230385	0.506847	54.6934	62.5265		2.345	37.2653	41.3079	0.826893	5.34724	83.9204		2.345	58.6836	9.62306	0.737327	3.42195	71.7287
2.355	60.2698	0.73612	0.276045	0.782128	57.0033	61.7881		2.355	38.7136	40.53	0.623821	5.33918	84.5828		2.355	55.7824	9.83508	0.679583	3.26577	68.8833
2.365	59.5837	0.826914	0.459396	0.826914	55.2195	61.2375		2.365	38.1802	42.1191	0.60458	5.05649	85.3558		2.365	55.9829	10.2164	0.622032	2.94052	69.1398
2.375	62.1126	0.596354	0.321114	0.825721	54.0389	63.5347		2.375	37.2287	41.6559	0.823239	5.50655	84.3912		2.375	56.3916	10.0699	0.90347	3.23743	69.6989
2.385	56.2073	0.595514	0.36647	0.549705	55.9783	57.3526		2.385	38.1262	39.1675	0.767274	5.79109	83.0848		2.385	56.1429	8.19495	0.808218	3.49601	67.8339
2.395	57.4566	0.686186	0.411711	0.686186	55.6268	58.829		2.395	36.9791	41.2845	0.766218	5.10812	83.3718		2.395	56.7977	9.89173	0.750796	3.47243	70.1618
2.405	60.3946	0.685264	0.182737	0.502527	56.5571	61.5824		2.405	37.8222	39.8262	0.692313	5.19235	82.8407		2.405	57.6586	10.1034	0.862255	2.90542	70.6674
2.415	59.9048	0.501868	0.228122	0.684365	52.2399	61.091		2.415	38.7369	40.338	0.509457	5.18554	84.2605		2.415	57.0776	9.43493	0.954725	3.07009	69.5826
2.425	60.6939	0.592358	0.091132	0.546792	53.6768	61.8331		2.425	38.8691	40.559	0.890409	5.19708	84.6252		2.425	57.8272	9.04894	0.635669	2.8979	69.774
2.435	57.8877	0.728148	0.318565	1.13773	53.8374	59.7536		2.435	38.984	40.3089	0.70781	5.84397	85.1368		2.435	56.9896	9.41112	0.952316	2.95031	69.351
2.445	59.3629	0.272724	0.363632	0.727264	53.4539	60.3629		2.445	37.9578	42.4895	0.525681	5.47433	85.9217		2.445	58.431	8.89614	0.820608	2.77888	70.1061
2.455	59.202	0.726404	0.136201	0.635604	55.2067	60.564		2.455	37.1706	39.0717	0.742326	5.21439	81.4567		2.455	56.406	8.7366	1.04318	2.9805	68.1232
2.465	57.9549	0.498829	0.498829	0.725569	53.4654	59.1793		2.465	40.6363	40.5278	0.560626	5.53392	86.6981		2.465	59.8021	9.71272	0.818697	2.45609	71.9709
2.475	59.4302	0.452974	0.271785	0.362379	55.5799	60.2456		2.475	38.1342	41.0064	0.704516	5.25677	84.3974		2.475	59.0104	8.69823	0.557579	2.08163	69.7902
2.485	61.4019	0.633476	0.226241	0.678724	57.782	62.7141		2.485	37.4973	39.2296	0.703751	5.08866	81.8156		2.485	57.2383	8.07611	0.798329	2.822	68.1364
2.495	58.7608	0.678009	0.316404	0.497207	56.4555	59.936		2.495	38.5213	39.3866	0.540777	5.33566	83.2436		2.495	58.1424	8.49417	0.612025	2.37392	69.0105
2.505	60.1909	0.496699	0.316081	0.541853	55.4496	61.2294		2.505	38.3919	39.3463	0.468194	5.61833	83.3566		2.505	56.2303	8.2817	0.704037	2.40855	66.9205
2.515	57.56	0.405988	0.451098	0.451098	54.8083	58.4171		2.515	38.5339	40.9265	0.917473	5.09107	84.5514		2.515	55.6564	8.12543	0.666322	2.20256	65.9844
2.525	58.947	0.450665	0.270399	0.450665	53.6292	59.8484		2.525	40.42	37.8499	0.431338	4.78067	83.0506		2.525	58.3028	8.33954	0.684175	2.18196	68.8243
2.535	58.9825	0.450248	0.135074	0.540298	56.6412	59.9731		2.535	39.6643	39.0538	0.700276	5.24309	83.9613		2.535	57.1219	7.72217	0.72049	2.69722	67.5413
2.545	58.3	0.404861	0.179938	0.584799	53.2167	59.2896		2.545	39.7544	38.4628	0.825228	5.11282	83.33		2.545	56.5909	8.01059	0.553727	1.91959	66.5211
2.555	58.2946	0.62924	0.179783	0.674186	54.1147	59.598		2.555	38.7522	39.0211	0.752819	5.3235	83.0968		2.555	55.5647	7.8377	0.682341	2.34209	65.7445
2.565	60.6712	0.763442	0.314359	0.673626	51.9141	62.1083		2.565	37.7529	38.72	0.788012	4.9788	81.4517		2.565	55.5738	7.13099	0.626495	2.13745	64.8422
2.575	58.1996	0.314107	0.269235	0.628214	55.7316	59.1419		2.575	38.5817	38.5996	0.501061	4.65271	81.834		2.575	57.5546	7.41987	0.681229	2.19098	67.1655
2.585	60.4865	0.358704	0.22419	0.762246	53.4917	61.6074		2.585	38.0156	40.2329	0.643726	4.61337	82.8619		2.585	56.9953	7.39577	0.662308	1.91333	66.3044
2.595	59.9042	0.537659	0.492854	0.403245	55.0205	60.8451		2.595	38.4879	39.9531	0.553911	4.9852	83.4262		2.595	57.1923	7.24325	0.606668	1.82	66.2555
2.605	58.9665	0.492507	0.313413	0.626827	53.0116	60.0858		2.605	38.3536	38.3893	0.535665	4.5353	81.2782		2.605	56.7294	7.42185	0.532757	2.07591	66.2272
2.615	60.8507	0.223716	0.134229	0.536918	55.929	61.6113		2.615	38.0958	38.8631	0.695895	4.78205	81.7409		2.615	57.811	6.95788	0.514039	2.18467	66.9536
2.625	56.2507	0.40243	0.223572	0.40243	54.4174	57.0556		2.625	38.3388	40.4073	0.731112	5.67057	84.4167		2.625	58.3426	7.26531	0.623789	1.90806	67.516
2.635	58.8528	0.580932	0.0893741	0.357496	53.8032	59.7913		2.635	38.4935	39.5628	0.641559	5.31068	83.367		2.635	56.1983	7.29753	0.440052	1.94356	65.4394
2.645	56.4516	0.40195	0.0893222	0.669917	54.3526	57.5235		2.645	41.0716	39.0768	0.623376	5.04044	85.1888		2.645	56.2024	6.87183	0.696345	1.88746	64.9617
2.655	58.4293	0.446366	0.223183	0.491002	54.8137	59.3667		2.655	39.6427	38.5747	0.569631	5.44709	83.6645		2.655	54.9994	7.0512	0.366296	1.75822	63.8088
2.665	58.2206	0.446135	0.0892269	0.579975	55.633	59.2467		2.665	39.124	38.9105	0.747253	4.66144	82.696		2.665	56.6549	6.09567	0.768823	1.92206	64.6727
2.675	63.2757	0.535101	0.178367	0.713468	55.6505	64.5242		2.675	40.0653	38.9094	0.391228	5.24601	84.2206		2.675	57.9447	6.55011	0.402521	1.75645	66.2513
2.685	61.3748	0.445714	0.0445714	0.623999	56.3382	62.4445		2.685	37.9495	38.1628	0.533249	4.78147	80.8939		2.685	59.6008	6.36424	0.621794	1.9934	67.9584
2.695	59.3884	0.534629	0.311867	0.490077	53.2402	60.4131		2.695	39.2304	38.8218	0.586325	4.95711	83.0093		2.695	57.1259	6.5809	0.566689	1.79147	65.4983
2.705	61.8144	0.489884	0.17814	0.534419	51.705	62.8387		2.705	38.6999	38.2026	0.816979	4.93739	81.84		2.705	58.3825	6.61486	0.621285	1.58976	66.5871
2.715	60.3229	0.623262	0.267112	0.445187	54.8026	61.3913		2.715	40.4613	39.2185	0.603635	4.56277	84.2426		2.715	56.1876	6.11926	0.56626	1.75358	64.0605
2.725	58.3447	0.311528	0.22252	0.489544	54.6509	59.1458		2.725	38.6021	36.3303	0.603435	4.75648	79.6889		2.725	56.0777	6.4094	0.547812	1.86256	64.3496
2.735	58.0157	0.444906	0.0889811	0.266943	54.8124	58.7276		2.735	39.034	37.6146	0.620996	4.80828	81.4569		2.735	56.7545	6.06062	0.365098	1.67945	64.4945
2.745	57.8666	0.31135	0.0889571	0.31135	53.2853	58.4893		2.745	39.8394	39.1122	0.727256	4.66508	83.6167		2.745	57.7976	5.85824	0.675249	1.44175	65.0976
2.755	57.2747	0.400211	0.133404	0.444679	53.2281	58.1196		2.755	38.8723	36.2832	0.673881	4.46889	79.6243		2.755	57.0722	6.03929	0.492631	1.76982	64.8814
2.765	61.842	0.266752	0.222293	0.355669	54.3729	62.4644		2.765	40.6549	37.428	0.67374	5.10624	83.1892		2.765	57.5894	5.72793	0.601979	1.51407	64.8314
2.775	59.2529	0.444508	0.0889016	0.355606	52.0519	60.053		2.775	36.7123	39.4777	0.584987	4.44944	80.6395		2.775	56.5031	5.79986	0.565396	1.80562	64.1086
2.785	59.422	0.533331	0.0888885	0.222221	53.0665	60.1775		2.785	39.596	35.3422	0.779868	4.48424	79.4224		2.785	58.6102	5.54371	0.565313	1.55005	65.7039
2.795	60.4372	0.399952	0.177757	0.266635	54.3935	61.1038		2.795	39.6801	37.3053	0.549389	4.80272	81.788		2.795	57.4182	5.52484	0.273507	1.56811	64.5111
2.805	56.2552	0.311048	0.0444354	0.399918	51.6783	56.9661		2.805	39.9248	37.2135	0.478459	4.57195	81.7102		2.805	58.6714	5.41498	0.382877	1.60444	65.6908
2.815	61.2731	0.222165	0.133299	0.266598	56.5188	61.7618		2.815	40.0998	36.8926	0.513873	4.67802	81.6704		2.815	57.1915	5.05006	0.455782	1.84136	64.0829
2.825	58.9168	0.22216	0.22216	0.133296	52.5186	59.2722		2.825	40.2229	37.2815	0.531581	4.50072	82.0052		2.825	57.4819	5.01348	0.510464	1.42201	63.9173
2.835	59.717	0.266594	0.266594	0.57762	52.9633	60.5612		2.835	39.3727	37.335	0.531585	4.66023	81.3679		2.835	58.0475	5.4146	0.54693	1.5861	65.0482
2.845	56.4757	0.399906	0.22217	0.355472	51.5435	57.231		2.845	38.1161	36.6276	0.602486	4.53637	79.2801		2.845	56.9376	4.8861	0.437561	1.4403	63.264
2.855	60.3456	0.133311	0.0888743	0.31106	51.5026	60.79		2.855	40.2099	37.3568	0.549364	4.73162	82.2983		2.855	56.978	5.28756	0.528756	1.6592	63.9248
2.865	58.3074	0.355533	0.0888832	0.355533	52.3966	59.0184		2.865	39.9481	37.0769	0.708928	4.50169	81.5267		2.865	59.2084	5.36103	0.547044	1.38584	65.9553
2.875	61.0263	0.35558	0.133342	0.311132	51.9591	61.693		2.875	40.6446	36.94	0.67357	4.28958	81.8742		2.875	58.7603	5.43468	0.58359	1.38603	65.581
2.885	60.1027	0.355637	0.0444547	0.222273	51.7897	60.6806		2.885	41.0767	38.2225	0.67368	4.66257	83.9617		2.885	59.4082	4.59652	0.310083	1.00321	65.0079
2.895	60.6034	0.355706	0.177853	0.13339	53.178	61.0925		2.895	40.1449	36.4744	0.549687	4.7344	81.3537		2.895	58.2886	4.45146	0.364874	1.42301	64.163
2.905	62.218	0.400259	0.0889464	0.311312	54.5242	62.9296		2.905	39.8524	36.4471	0.780376	4.25659	80.556		2.905	58.5206	4.87215	0.383203	1.20435	64.5971
2.915	60.0986	0.400361	0.177938	0.311392	50.7124	60.8104		2.915	40.785	35.6403	0.656392	4.0448	80.4701		2.915	58.426	4.36233	0.346796	1.27767	64.066
2.925	59.2259	0.400475	0.0889945	0.177989	53.6192	59.8043		2.925	40.566	36.1474	0.585598	5.07519	81.7886		2.925	57.0004	4.80176	0.365153	0.894625	62.6968
2.935	60.8916	0.178046	0.178046	0.222557	54.749	61.2922		2.935	41.0049	35.2535	0.568033	4.50876	80.7672		2.935	58.1508	4.58412	0.401795	1.42455	64.1594
2.945	57.128	0.445269	0.133581	0.178107	53.6994	57.7513		2.945	40.149	37.1658	0.585988	4.35052	81.6654		2.945	58.2441	4.7136	0.548094	0.986568	63.9443
2.955	60.6686	0.267262	0.133631	0.178175	55.3233	61.114		2.955	39.1872	36.6648	0.58621	4.28111	80.1331		2.955	58.7413	4.33158	0.274151	1.11488	64.1878
2.965	60.5152	0.267372	0.089124	0.311934	51.9593	61.0945		2.965	39.4166	36.662	0.977417	4.33618	80.4148		2.965	59.186	4.02252	0.329116	1.1519	64.3604
2.975	61.8793	0.356653	0.0445817	0.133745	55.1475	62.3697		2.975	41.4074	36.4471	0.320023	4.01807	81.8726		2.975	57.0536	4.06088	0.548768	1.07924	62.1937
2.985	61.2841	0.0892054	0.0892054	0.401424	55.3966	61.7747		2.985	40.4131	36.4465	0.640348	3.71758	80.5772		2.985	58.1969	4.28241	0.512425	1.04315	63.5224
2.995	58.9052	0.223126	0.133875	0.178501	55.7368	59.3068		2.995	41.9461	35.397	0.64067	4.4669	81.8101		2.995	58.5191	4.44936	0.256342	1.19016	64.1586
3.005	62.2407	0.133947	0.044649	0.312543	55.4987	62.6872		3.005	38.1937	36.3775	0.641013	3.95291	78.5241		3.005	58.1657	4.30518	0.421358	0.897675	63.3685
3.015	61.2931	0.178697	0.0893485	0.223371	51.018	61.6951		3.015	39.1952	35.6676	0.516664	4.22239	79.0851		3.015	57.6303	3.84935	0.384935	0.916513	62.3962
3.025	59.6757	0.223505	0.0447009	0.223505	54.6245	60.1227		3.025	40.5377	35.7067	0.588278	3.93968	80.1841		3.025	59.4988	4.01672	0.330142	1.11881	64.6344
3.035	56.448	0.178916	0.178916	0.134187	53.5406	56.7611		3.035	40.8129	34.7837	0.499459	4.29891	79.8956		3.035	58.38	3.76231	0.311996	0.770814	62.9131
3.045	58.8126	0.089517	0.089517	0.268551	55.7691	59.1707		3.045	40.108	35.485	0.624735	4.67659	80.2695		3.045	59.2816	3.9668	0.257107	1.06516	64.3136
3.055	56.7929	0.223947	0.134368	0.358315	53.6577	57.3752		3.055	40.4751	35.6702	0.571581	4.5012	80.6465		3.055	58.5875	3.73063	0.349173	0.7351	63.0532
3.065	59.7474	0.26893	0.0448217	0.224109	53.6068	60.2404		3.065	40.6115	35.2491	0.428995	4.6117	80.4723		3.065	60.1746	3.5862	0.220689	0.790803	64.5516
3.075	61.4072	0.269133	0.089711	0.313989	53.6023	61.9903		3.075	40.0697	35.1862	0.608201	3.82809	79.084		3.075	58.4347	3.27602	0.368093	1.03066	62.7414
3.085	60.2433	0.359126	0.0448907	0.224454	56.6072	60.8269		3.085	39.7252	35.4466	0.447558	4.11753	79.2893		3.085	57.1176	3.77591	0.276286	0.976211	61.8697
3.095	58.136	0.0898547	0.134782	0.179709	55.7998	58.4056		3.095	39.2022	36.0489	0.412089	4.35381	79.6049		3.095	58.0675	3.37344	0.221209	0.94014	62.3811
3.105	58.59	0.179862	0	0.269793	57.331	59.0397		3.105	40.3652	35.8642	0.502099	4.50096	80.7304		3.105	57.8031	3.57925	0.368995	0.793339	62.1757
3.115	62.0169	0.18002	0.18002	0.27003	55.5812	62.467		3.115	40.8674	35.3753	0.394854	4.25365	80.4963		3.115	56.192	3.65626	0.46165	1.07103	60.9193
3.125	59.5509	0.180184	0.0900921	0.180184	54.821	59.9113		3.125	42.8807	32.0662	0.538928	4.16771	79.1146		3.125	58.2209	3.45629	0.351173	0.924141	62.6013
3.135	58.3446	0.0901771	0.0901771	0.0901771	55.0982	58.5249		3.135	39.7025	35.1712	0.611361	4.17164	79.0454		3.135	58.8493	3.60755	0.259003	1.09151	63.5483
3.145	60.7483	0.18053	0.0451325	0.315928	55.1971	61.2448		3.145	38.3733	33.4236	0.773946	4.10371	75.9007		3.145	57.0548	3.66662	0.351847	0.999987	61.7214
3.155	57.6922	0.0451779	0.0903559	0.0903559	55.0719	57.8278		3.155	41.3487	35.0068	0.432405	4.28801	80.6434		3.155	57.1123	3.4108	0.203906	1.00099	61.5241
3.165	56.9381	0.0904498	0.0904498	0.135675	52.7774	57.1642		3.165	40.2915	33.961	0.721423	4.27443	78.5269		3.165	57.45	3.21022	0.278343	0.872141	61.5323
3.175	58.4478	0.316913	0.0452733	0.0905466	53.513	58.8553		3.175	40.8582	35.5681	0.668031	3.55681	79.9831		3.175	57.7158	3.58518	0.260065	0.687314	61.9883
3.185	59.9173	0.181293	0.0906465	0.181293	53.2548	60.2799		3.185	40.5056	34.5952	0.578394	4.04875	79.1495		3.185	59.416	3.88668	0.204562	0.781055	64.0837
3.195	58.6695	0.181499	0.181499	0.362997	55.584	59.214		3.195	41.3478	32.7706	0.434288	3.80002	77.9184		3.195	60.2653	3.40703	0.297882	0.87503	64.5474
3.205	60.6005	0.181711	0.136283	0.227138	56.4666	61.0093		3.205	41.2692	35.9249	0.50726	3.84068	81.0348		3.205	57.3907	3.11278	0.279591	0.671018	61.1745
3.215	60.2184	0.0909643	0.0909643	0.227411	55.6701	60.5367		3.215	41.1555	34.5714	0.435316	3.82715	79.554		3.215	59.2324	3.04186	0.261264	0.727808	63.0021
3.225	57.0138	0.182153	0	0.227691	53.052	57.4236		3.225	39.4628	34.4868	0.490334	3.79555	77.7452		3.225	57.1192	2.97087	0.336325	1.08371	61.1738
3.235	60.1864	0.273575	0.0911915	0	52.2071	60.46		3.235	41.1856	33.4576	0.545504	4.1822	78.8254		3.235	57.5095	2.54434	0.299334	0.879293	60.9331
3.245	61.9993	0.0913098	0.0456549	0.0913098	54.4663	62.182		3.245	42.8594	34.3021	0.509798	3.8781	81.0396		3.245	58.7268	2.99722	0.337187	0.842968	62.567
3.255	58.3788	0.137147	0.0457156	0.137147	53.4415	58.6531		3.255	42.2236	32.7251	0.455782	4.01088	78.9596		3.255	57.5481	2.98245	0.168818	0.750301	61.2809
3.265	58.1379	0	0	0.274667	56.3526	58.4126		3.265	39.561	33.2991	0.492915	4.01634	76.8765		3.265	57.6829	3.00529	0.206614	0.694974	61.3831
3.275	61.6113	0.183367	0	0.366734	54.0474	62.1614		3.275	42.4498	32.6875	0.493603	3.83913	78.9764		3.275	57.7821	2.76497	0.244521	0.658325	61.2054
3.285	61.5157	0.229536	0.137722	0.137722	52.3801	61.8829		3.285	41.3571	34.8578	0.347846	3.57	79.7849		3.285	58.75	2.54288	0.24487	0.583921	61.8768
3.295	57.6977	0.0919485	0.229871	0.137923	53.7439	57.9276		3.295	41.1791	33.2403	0.421692	3.86856	78.288		3.295	58.8358	2.71637	0.132046	0.622501	62.1747
3.305	58.2904	0.046043	0.0920859	0.230215	54.2847	58.5667		3.305	40.7082	33.9694	0.679387	3.58056	78.2581		3.305	57.6202	2.58818	0.20781	0.698999	60.9073
3.315	58.9328	0.13834	0.0461133	0.27668	54.0448	59.3478		3.315	38.9681	33.2857	0.662035	3.75153	76.0053		3.315	56.4783	2.6489	0.227049	0.851432	59.9787
3.325	59.0248	0.138556	0.138556	0.138556	57.1312	59.3019		3.325	40.8892	34.0191	0.589394	3.5732	78.4815		3.325	58.0256	3.01309	0.322154	0.549557	61.5883
3.335	57.0834	0.0925177	0.138777	0.0925177	55.0018	57.2685		3.335	41.803	32.1363	0.571886	3.5789	77.5182		3.335	56.4478	2.29663	0.246746	0.569413	59.3139
3.345	61.0684	0.231671	0.0463342	0.0463342	51.1992	61.3464		3.345	41.1689	33.519	0.480427	3.51081	78.1987		3.345	59.6005	2.56653	0.323193	0.589351	62.7564
3.355	60.2881	0.0464111	0.139233	0.324878	54.301	60.6593		3.355	39.4234	33.223	0.518242	3.90532	76.5518		3.355	58.4618	2.87548	0.1333	0.59033	61.9276
3.365	59.0885	0.0929796	0.0929796	0.0464898	52.5799	59.228		3.365	39.6571	32.3894	0.44496	3.76362	75.8101		3.365	58.2747	2.70868	0.209827	0.686707	61.6701
3.375	60.8206	0.13971	0.13971	0.13971	54.9994	61.1		3.375	40.2828	34.8783	0.501446	3.23154	78.3927		3.375	56.8277	2.23566	0.248406	0.573245	59.6366
3.385	58.3153	0.0933045	0.0466522	0.0933045	53.9766	58.5019		3.385	39.0701	33.898	0.46512	3.90701	76.875		3.385	58.0764	2.60329	0.21056	0.72739	61.407
3.395	58.794	0.0934721	0.0934721	0.140208	56.0833	59.0277		3.395	41.1905	34.1639	0.670976	3.54126	78.8956		3.395	58.7944	2.7422	0.345172	0.843755	62.3803
3.405	59.4635	0.140465	0.140465	0.234108	53.0021	59.8381		3.405	40.4817	33.1808	0.541498	3.97721	77.6397		3.405	59.9202	2.76643	0.172902	0.518707	63.2054
3.415	59.246	0.187636	0.093818	0.187636	53.2417	59.6213		3.415	41.4738	32.457	0.617337	3.68532	77.6161		3.415	58.3382	2.38665	0.173225	0.673652	61.3985
3.425	59.7816	0.23499	0	0.140994	56.1627	60.1576		3.425	42.4148	32.4249	0.524796	3.63609	78.4758		3.425	59.0469	1.98623	0.231405	0.61708	61.6502
3.435	59.4263	0.047089	0.047089	0.282534	54.8116	59.7559		3.435	40.2997	32.1121	0.469475	3.32388	75.7356		3.435	57.4222	2.55038	0.193211	0.521669	60.4942
3.445	57.892	0.0943635	0.0471817	0.141545	54.1646	58.1279		3.445	40.8494	33.0408	0.564479	3.49977	77.39		3.445	57.5352	2.63284	0.116155	0.4259	60.594
3.455	56.3533	0.189105	0.0472763	0.0945526	54.3677	56.637		3.455	40.9313	31.5045	0.509049	3.3371	75.7729		3.455	60.502	2.23076	0.213377	0.523743	63.2565
3.465	57.9842	0.189491	0.0473727	0.236863	54.8102	58.4105		3.465	41.9783	31.6254	0.510087	3.70285	77.3065		3.465	56.5047	2.27418	0.0971872	0.738623	59.5175
3.475	61.1426	0.142413	0.0949419	0.0949419	53.2149	61.3799		3.475	40.3994	33.1676	0.567939	3.80519	77.3722		3.475	57.4789	2.25942	0.233733	0.389555	60.1279
3.485	58.7503	0.0475711	0	0.0951421	54.8494	58.893		3.485	42.3628	30.6575	0.663993	3.30099	76.3213		3.485	57.1122	2.16659	0.136632	0.585566	59.8643
3.495	60.0204	0.0953462	0.190692	0	50.2951	60.1158		3.495	42.986	31.5028	0.551346	3.30807	77.7968		3.495	57.665	1.93651	0.195607	0.567261	60.1688
3.505	60.7724	0.143331	0.0955541	0.143331	53.4625	61.0591		3.505	41.1934	31.781	0.628761	3.52487	76.4993		3.505	57.3791	2.23478	0.196034	0.490084	60.1039
3.515	63.1097	0.191532	0	0.0957659	56.3103	63.397		3.515	42.144	32.9017	0.381912	3.36083	78.4066		3.515	57.5848	2.25938	0.196468	0.569758	60.414
3.525	60.5164	0.287945	0.0959816	0.191963	50.5823	60.9963		3.525	41.7413	33.6648	0.497604	3.82772	79.2339		3.525	60.6682	1.91003	0.157529	0.55135	63.1296
3.535	59.5486	0.0962012	0.0962012	0.0962012	55.2676	59.741		3.535	41.2038	31.6126	0.575472	3.47202	76.2884		3.535	57.965	2.09203	0.157889	0.513139	60.5702
3.545	60.3137	0.0482124	0.0482124	0	51.6837	60.362		3.545	42.2802	33.1089	0.653718	3.49931	78.8884		3.545	58.3569	2.13646	0.19782	0.454986	60.9484
3.555	58.813	0.38661	0.0483263	0.0966525	51.3225	59.2963		3.555	41.4742	31.7802	0.578172	3.1414	76.3958		3.555	57.4438	1.84407	0.218116	0.515546	59.8034
3.565	58.9541	0	0.0968842	0	54.6427	58.9541		3.565	42.2111	31.4507	0.425009	3.57394	77.2358		3.565	58.8735	2.0075	0.15901	0.63604	61.517
3.575	59.2433	0.04856	0.04856	0.33992	55.6012	59.6317		3.575	40.5516	31.5079	0.639066	3.38898	75.4485		3.575	56.0679	1.79322	0.219171	0.617664	58.4788
3.585	58.8055	0.0486801	0.0486801	0.0973601	53.0126	58.9515		3.585	41.2925	31.9352	0.582405	3.41677	76.6444		3.585	58.3637	2.15718	0.179765	0.35953	60.8804
3.595	59.2946	0.0976043	0.0488022	0.0488022	54.4632	59.441		3.595	41.4155	31.6455	0.408706	3.9119	76.9729		3.595	57.3887	1.78213	0.20024	0.320384	59.4912
3.605	60.1795	0.0489264	0	0.146779	54.9933	60.3752		3.605	43.0819	31.1602	0.468282	3.62918	77.8713		3.605	57.9966	1.74652	0.20075	0.461724	60.2048
3.615	60.0897	0.0981056	0.0981056	0.0490528	55.8221	60.2368		3.615	40.8457	31.9645	0.371681	3.32556	76.1358		3.615	57.0193	2.1737	0.161015	0.362283	59.5553
3.625	56.3127	0.0491814	0.0491814	0.0491814	50.165	56.411		3.625	42.6984	30.8127	0.509949	3.60887	77.1199		3.625	58.0163	1.73544	0.161437	0.423771	60.1755
3.635	57.3007	0.0493121	0	0.0986243	54.6872	57.4486		3.635	41.0814	31.5632	0.412977	3.95278	76.5974		3.635	57.7659	1.86146	0.121399	0.546297	60.1736
3.645	58.9386	0.0988903	0	0.0494451	53.6974	59.0869		3.645	41.2119	30.8202	0.295779	3.25357	75.2856		3.645	57.8811	1.84619	0.162302	0.466619	60.1939
3.655	57.5132	0.148741	0	0.0495804	53.4972	57.7116		3.655	39.6835	31.6954	0.573404	3.5986	74.9775		3.655	55.9644	1.81055	0.18309	0.345836	58.1208
3.665	58.6174	0	0	0	55.0874	58.6174		3.665	40.9435	30.5143	0.297411	3.17238	74.6303		3.665	57.0988	1.55038	0.265196	0.469194	59.1184
3.675	58.7823	0.0997155	0.0498578	0.149573	52.2509	59.0316		3.675	41.0786	30.2423	0.676027	3.26084	74.5817		3.675	56.1957	1.65703	0.0613713	0.511427	58.3641
3.685	57.6999	0.15	0.0499999	0	54.2499	57.8499		3.685	42.1329	30.5279	0.338977	3.17044	75.8313		3.685	59.6999	1.6002	0.205154	0.49237	61.7925
3.695	61.5774	0.150433	0	0.100289	53.5042	61.8281		3.695	40.7549	32.4559	0.539932	3.37958	76.5904		3.695	58.4734	1.68713	0.144023	0.39092	60.5515
3.705	59.7462	0.100583	0.0502914	0.201166	56.5275	60.0479		3.705	41.1551	30.4853	0.581627	3.26914	74.9095		3.705	58.7686	1.63017	0.268255	0.495241	60.894
3.715	60.2263	0.151322	0.0504408	0.100882	53.8707	60.4785		3.715	42.082	30.616	0.623585	3.17827	75.8763		3.715	57.9704	1.40735	0.144874	0.248356	59.6261
3.725	56.3601	0.0505926	0	0	55.7024	56.4107		3.725	40.8366	30.1634	0.504405	2.9659	73.966		3.725	56.4842	1.63993	0.124552	0.290621	58.4147
3.735	58.8664	0	0	0	54.8574	58.8664		3.735	39.9493	30.7411	0.424993	2.99519	73.6856		3.735	56.8022	1.7074	0.10411	0.312329	58.8219
3.745	57.3176	0.152711	0.0509037	0	53.0417	57.4703		3.745	42.0216	31.2827	0.385705	3.47135	76.7757		3.745	59.5676	2.04685	0.0835451	0.396839	62.0113
3.755	60.6119	0.0510631	0.153189	0.0510631	55.5566	60.714		3.755	40.7277	30.4439	0.386913	3.25821	74.4298		3.755	57.9942	1.44566	0.0838067	0.272372	59.7122
3.765	57.9355	0	0	0.10245	55.528	58.038		3.765	41.2654	30.0298	0.428997	3.71797	75.0132		3.765	58.031	1.55534	0.147127	0.273236	59.8596
3.775	61.1023	0.102779	0.102779	0.0513897	55.8606	61.2565		3.775	41.7464	29.8189	0.717292	3.17658	74.7419		3.775	59.6935	1.53925	0.0843426	0.274113	61.5068
3.785	58.7749	0.0515569	0	0	55.3721	58.8264		3.785	43.0542	29.8542	0.493458	3.04299	75.9515		3.785	58.8723	1.60772	0	0.380777	60.8608
3.795	60.779	0.155181	0.0517268	0.155181	55.9167	61.0894		3.795	40.9064	30.654	0.515713	3.11491	74.6753		3.795	59.788	1.5069	0.10612	0.297136	61.592
3.805	59.5806	0.0518995	0	0.103799	52.159	59.7363		3.805	40.9808	29.8043	0.434645	3.08391	73.869		3.805	58.9654	1.6397	0.127769	0.340718	60.9459
3.815	59.0009	0.10415	0.0520749	0.10415	54.9391	59.2092		3.815	39.7487	30.5073	0.581486	3.13587	73.3919		3.815	57.8186	1.58115	0.170935	0.40597	59.8058
3.825	55.9632	0	0	0.15676	54.4478	56.1199		3.825	41.8644	28.0277	0.479284	3.35499	73.2471		3.825	56.6015	1.3936	0.1072	0.34304	58.3382
3.835	60.5092	0	0	0.104869	58.8313	60.614		3.835	42.2186	30.3414	0.460035	3.34571	75.9057		3.835	58.2822	1.72114	0.1506	0.387257	60.3906
3.845	59.9322	0.105237	0	0.105237	53.5128	60.1427		3.845	43.4999	30.5528	0.377713	2.74891	76.8016		3.845	58.2276	1.23062	0.172718	0.410206	59.8684
3.855	59.0362	0	0	0.0528052	54.1253	59.089		3.855	42.6436	30.2401	0.526465	3.05349	75.9372		3.855	58.6078	1.29999	0.108332	0.324997	60.2328
3.865	61.2093	0.0529951	0	0	52.7301	61.2623		3.865	41.5501	29.8839	0.612895	3.40262	74.8366		3.865	58.6228	1.28292	0.108722	0.369654	60.2754
3.875	58.7727	0.053188	0	0.053188	54.6773	58.8791		3.875	43.0164	28.614	0.615126	3.62712	75.2575		3.875	59.0326	0.982059	0.130941	0.261882	60.2766
3.885	57.975	0.053384	0.053384	0	55.199	58.0284		3.885	42.4723	29.9755	0.638682	3.12954	75.5774		3.885	58.2864	1.46756	0.10952	0.240943	59.9949
3.895	60.2273	0	0.053583	0	56.6373	60.2273		3.895	44.4684	29.5958	0.341901	3.41901	77.4832		3.895	57.3825	1.12127	0.0879425	0.197871	58.7016
3.905	58.2495	0	0.0537853	0	56.4208	58.2495		3.905	42.1482	29.9649	0.514787	3.38901	75.502		3.905	57.3342	1.23584	0.0441372	0.419303	58.9894
3.915	54.4226	0.0539907	0	0	52.0471	54.4766		3.915	42.7398	28.5937	0.409096	3.03592	74.3694		3.915	57.3982	1.10764	0.0221529	0.265835	58.7716
3.925	57.9934	0	0.0541994	0	54.5246	57.9934		3.925	42.0836	28.488	0.345834	2.98281	73.5545		3.925	58.2649	1.02297	0.0444771	0.289101	59.577
3.935	60.3423	0	0	0	55.3364	60.3423		3.935	42.0963	30.4439	0.520779	3.18977	75.73		3.935	55.9924	1.09395	0.0669765	0.267906	57.3542
3.945	59.1608	0.0546268	0.0546268	0	49.8743	59.2154		3.945	41.4787	29.1484	0.413916	2.85384	73.4809		3.945	54.7347	1.09828	0.224139	0.40345	56.2364
3.955	59.672	0	0	0.109691	53.5841	59.7817		3.955	42.2791	29.0245	0.349956	3.21522	74.5188		3.955	59.4096	1.35022	0.0900146	0.180029	60.9399
3.965	60.7948	0.110136	0	0.0550678	53.1404	60.9601		3.965	41.8575	27.9782	0.592944	2.85492	72.6906		3.965	58.0461	0.971578	0.112974	0.248543	59.2662
3.975	59.2747	0.0552936	0.0552936	0	54.3536	59.33		3.975	40.4635	31.0698	0.374866	2.88867	74.4219		3.975	56.1741	1.33856	0.0453749	0.204187	57.7169
3.985	57.4662	0.0555229	0	0	55.6895	57.5217		3.985	41.9377	29.4937	0.575702	3.25493	74.6863		3.985	57.4323	1.2302	0.136689	0.205034	58.8675
3.995	59.603	0.0557559	0	0	54.585	59.6588		3.995	42.6696	29.3728	0.422471	3.17965	75.222		3.995	57.1929	0.915086	0.0228772	0.183017	58.291
4.005	60.6399	0.0559925	0.0559925	0	54.0888	60.6959		4.005	43.208	29.2742	0.357275	3.48343	75.9656		4.005	55.0234	1.05682	0.0229743	0.367588	56.4478
4.015	60.9566	0.056233	0.056233	0	55.1646	61.0128		4.015	43.8196	29.0636	0.470937	3.00503	75.8882		4.015	57.3362	1.06135	0.0922917	0.184583	58.5821
4.025	59.1317	0	0	0	54.0487	59.1317		4.025	41.5549	28.3564	0.45046	2.8379	72.7493		4.025	58.8134	1.13548	0.0463463	0.185385	60.1343
4.035	60.1857	0	0.0567254	0	54.116	60.1857		4.035	40.1087	29.024	0.565549	2.62415	71.7568		4.035	56.3719	0.791349	0.0465499	0.209475	57.3728
4.045	59.0287	0	0	0	54.9833	59.0287		4.045	40.1052	28.7667	0.499895	2.70398	71.5759		4.045	56.4355	0.888379	0.0935136	0.257162	57.581
4.055	59.4085	0.0572336	0	0	51.682	59.4658		4.055	42.9103	28.3482	0.502142	3.2411	74.4996		4.055	57.1588	1.08024	0.164384	0.234835	58.4739
4.065	59.5637	0	0	0.0574939	52.1469	59.6211		4.065	41.0877	28.3625	0.596139	2.86605	72.3162		4.065	57.3244	0.802069	0.0943611	0.165132	58.2916
4.075	61.3393	0	0	0	55.3902	61.3393		4.075	43.6261	28.3547	0.483711	2.8562	74.837		4.075	60.2185	0.805758	0.0710963	0.18959	61.2139
4.085	59.1294	0	0	0	52.3403	59.1294		4.085	43.5051	27.9775	0.46282	3.35544	74.838		4.085	60.1177	0.785696	0.023809	0.166663	61.07
4.095	58.125	0	0	0.1166	54.7436	58.2416		4.095	43.0587	30.1551	0.348748	3.44098	76.6547		4.095	57.9844	0.885076	0.0956839	0.191368	59.0609
4.105	59.8073	0	0	0	55.7069	59.8073		4.105	41.091	30.719	0.49057	2.92006	74.7301		4.105	57.0105	0.985426	0.0480696	0.168243	58.1642
4.115	59.9185	0	0	0.0588591	52.208	59.9774		4.115	43.5421	27.5806	0.375566	2.44118	73.5639		4.115	57.3814	0.845265	0.169053	0.289805	58.5165
4.125	56.0699	0	0	0	53.9998	56.0699		4.125	42.0086	28.1629	0.40098	2.80686	72.9784		4.125	58.607	0.825109	0.194143	0.145608	59.5778
4.135	54.8599	0	0	0	53.7306	54.8599		4.135	43.1397	29.2497	0.450359	3.36584	75.7552		4.135	58.0419	0.756007	0.0243873	0.317035	59.1149
4.145	57.4027	0	0	0.0597322	53.6396	57.4624		4.145	42.5206	28.9188	0.547885	2.57268	74.0121		4.145	55.0955	0.906822	0.0735261	0.220578	56.2229
4.155	58.1118	0	0	0	53.6093	58.1118		4.155	42.184	28.7052	0.430937	2.65745	73.5466		4.155	56.5798	1.03455	0.0985281	0.0985281	57.7128
4.165	59.2522	0.0603383	0	0	50.8049	59.3126		4.165	39.9202	27.6963	0.409067	2.81535	70.4318		4.165	59.4425	0.594177	0.0247574	0.272331	60.309
4.175	60.1636	0	0	0	51.9154	60.1636		4.175	43.3666	28.3709	0.386986	3.0717	74.8092		4.175	54.9705	0.821198	0.0746543	0.124424	55.9161
4.185	59.989	0	0	0.0609644	53.4049	60.05		4.185	41.9147	27.8621	0.389	2.69868	72.4755		4.185	57.9331	0.850485	0	0.225128	59.0087
4.195	59.2628	0	0	0	52.2763	59.2628		4.195	42.7707	28.9374	0.439927	3.12837	74.8365		4.195	57.8859	0.477772	0.100584	0.226313	58.59
4.205	60.9953	0	0	0	52.6161	60.9953		4.205	41.9664	28.7966	0.54055	3.26787	74.0308		4.205	56.0199	0.404475	0.227517	0.151678	56.576
4.215	62.5623	0.123886	0	0	52.5895	62.6862		4.215	43.0321	27.4694	0.568162	2.84081	73.3423		4.215	58.2275	0.889551	0.0508315	0.203326	59.3204
4.225	58.1072	0	0	0	54.9309	58.1072		4.225	44.1852	26.6005	0.273208	2.58306	73.3688		4.225	56.6533	0.843283	0.025554	0.178878	57.6755
4.235	60.9318	0	0	0	57.6754	60.9318		4.235	43.7041	27.4212	0.474501	2.82203	73.9473		4.235	55.2692	0.745145	0	0.128473	56.1428
4.245	61.5857	0.0629711	0	0.125942	53.2735	61.7746		4.245	41.888	27.9504	0.401803	2.23503	72.0735		4.245	56.4552	0.904316	0.155026	0.10335	57.4628
4.255	56.4862	0	0	0	53.0666	56.4862		4.255	44.6743	27.0975	0.454572	3.05573	74.8276		4.255	58.8514	0.649574	0.051966	0.129915	59.6309
4.265	60.7561	0	0	0	52.9228	60.7561		4.265	42.2617	27.912	0.634942	2.99693	73.1707		4.265	55.0315	0.836186	0.0522616	0.261308	56.129
4.275	61.7461	0	0.064052	0.064052	53.0351	61.8102		4.275	44.0375	27.5362	0.408701	3.32069	74.8944		4.275	57.0563	0.893559	0.0525623	0.105125	58.055
4.285	61.0746	0	0	0	54.2455	61.0746		4.285	42.7521	28.3387	0.436771	2.80047	73.8913		4.285	58.1813	0.713719	0.0793021	0.13217	59.0272
4.295	56.768	0	0	0	55.1479	56.768		4.295	42.9778	28.0144	0.465184	2.55851	73.5507		4.295	57.0611	0.744507	0.0265895	0.106358	57.912
4.305	54.5633	0	0	0	52.5425	54.5633		4.305	42.4536	28.571	0.493948	2.70372	73.7283		4.305	55.5015	0.775684	0.0802431	0.160486	56.4377
4.315	55.285	0.0655813	0.0655813	0	55.285	55.3506		4.315	43.3628	27.7752	0.444612	2.45844	73.5964		4.315	57.2077	0.861076	0.0807259	0.0807259	58.1495
4.325	55.8193	0	0	0	52.3883	55.8193		4.325	43.9423	27.1022	0.499943	2.76284	73.8073		4.325	58.3138	0.81217	0.0270723	0.162434	59.2884
4.335	59.482	0	0.0663862	0	53.4409	59.482		4.335	42.4653	28.8838	0.370645	2.67394	74.0231		4.335	58.4274	0.544777	0.0817166	0.217911	59.19
4.345	63.4592	0	0	0.133598	56.9797	63.5928		4.345	42.623	26.5861	0.372951	2.15779	71.3668		4.345	58.1879	0.548166	0	0.219267	58.9553
4.355	59.2875	0	0.0672194	0.0672194	53.9772	59.3548		4.355	42.8643	26.4853	0.375297	2.65389	72.0035		4.355	58.3333	0.579196	0.0551615	0.137904	59.0504
4.365	61.0177	0	0	0	54.7942	61.0177		4.365	40.0616	27.6519	0.53955	2.67077	70.3843		4.365	56.6505	0.416344	0.111025	0.0555125	57.1223
4.375	57.9381	0	0	0	55.2829	57.9381		4.375	41.867	26.2008	0.407266	3.09522	71.163		4.375	55.0037	0.474892	0.0558697	0.111739	55.5903
4.385	57.4243	0	0.0685254	0	57.5614	57.4243		4.385	41.2376	28.9674	0.355261	2.78743	72.9925		4.385	55.7553	0.702915	0.0562332	0.0562332	56.5144
4.395	59.0438	0	0	0	51.4564	59.0438		4.395	41.6741	27.4526	0.46763	2.69575	71.8224		4.395	57.5656	1.04716	0.0566033	0.141508	58.7543
4.405	60.6172	0	0	0	52.771	60.6172		4.405	41.6192	27.8846	0.332289	2.9906	72.4943		4.405	56.5242	0.626781	0.02849	0.22792	57.379
4.415	58.0195	0	0	0	54.5942	58.0195		4.415	40.8121	27.7656	0.557543	2.62045	71.1982		4.415	52.7459	0.544955	0.114727	0.172091	53.463
4.425	60.3851	0	0.140758	0	54.6844	60.3851		4.425	42.6056	25.4848	0.505205	2.35762	70.4481		4.425	57.5521	0.462034	0.0288771	0.0866314	58.1008
4.435	61.1553	0	0	0	55.628	61.1553		4.435	41.486	27.1016	0.310863	2.96733	71.555		4.435	59.286	0.43614	0.058152	0.174456	59.8966
4.445	59.512	0	0	0	54.517	59.512		4.445	42.9702	27.1765	0.512228	2.61805	72.7648		4.445	57.1517	0.556293	0	0.0878357	57.7959
4.455	60.8655	0	0	0	56.1227	60.8655		4.455	40.2353	27.0815	0.60181	3.12368	70.4404		4.455	56.9647	0.501243	0.0294849	0.147424	57.6134
4.465	59.6347	0.0723723	0	0	59.2729	59.7071		4.465	41.6477	25.9468	0.317481	2.74188	70.3364		4.465	53.1244	0.83146	0	0.029695	53.9855
4.475	58.0237	0	0	0.0728941	55.5453	58.0966		4.475	42.8491	26.6862	0.52326	2.70351	72.2389		4.475	57.0367	0.717819	0.0299091	0.0598182	57.8143
4.485	56.9049	0	0.0734257	0	56.7581	56.9049		4.485	43.5716	29.0477	0.380666	2.89892	75.5183		4.485	57.7539	0.572418	0.0301273	0.0903818	58.4167
4.495	56.955	0	0	0.0739675	51.1855	57.0289		4.495	41.1498	27.7872	0.442471	2.83181	71.7688		4.495	58.4532	0.455243	0.0606991	0.0606991	58.9692
4.505	60.4354	0	0	0	53.8032	60.4354		4.505	42.4079	26.0629	0.386337	3.50675	71.9776		4.505	60.2655	0.856131	0	0.0917283	61.2134
4.515	58.339	0	0	0	55.1856	58.339		4.515	43.2372	25.9004	0.389255	2.39542	71.5331		4.515	56.4076	0.492912	0.0924211	0.123228	57.0238
4.525	61.3571	0	0	0	51.8245	61.3571		4.525	41.4254	26.7621	0.422401	3.01715	71.2047		4.525	57.9562	0.620848	0.0931272	0.12417	58.7012
4.535	60.1542	0	0	0	49.5567	60.1542		4.535	40.9552	28.3068	0.334452	2.61481	71.8768		4.535	57.4345	0.594366	0	0.187694	58.2166
4.545	54.9388	0	0	0	56.6292	54.9388		4.545	41.3675	26.9961	0.490281	2.51269	70.8763		4.545	57.9469	0.409853	0.0315271	0.189163	58.5459
4.555	58.394	0.154891	0	0	55.5286	58.5489		4.555	43.7951	27.1789	0.154426	2.59435	73.5684		4.555	56.9756	0.603757	0.0317767	0.222437	57.8018
4.565	57.3785	0	0	0	51.9139	57.3785		4.565	42.3091	26.6806	0.435856	2.6774	71.6671		4.565	58.457	0.384375	0	0.160156	59.0015
4.575	58.552	0	0	0	52.7282	58.552		4.575	41.8989	24.9824	0.502159	2.35387	69.2351		4.575	56.3476	0.484363	0.0645818	0.129164	56.9611
4.585	59.9051	0.0793445	0.238034	0	51.1772	59.9845		4.585	43.2868	26.105	0.442994	2.78453	72.1763		4.585	59.3818	0.520893	0.0325558	0.0651116	59.9678
4.595	59.6025	0	0	0	51.6022	59.6025		4.595	44.1567	27.3427	0.350957	2.58432	74.0837		4.595	55.1479	0.525218	0.0328261	0.0984783	55.7716
4.605	60.4261	0	0	0	53.8107	60.4261		4.605	41.4713	27.0255	0.579119	2.413	70.9099		4.605	56.5051	0.430326	0.066204	0.033102	56.9685
4.615	56.7093	0	0	0	53.943	56.7093		4.615	42.6029	25.0815	0.421811	2.33618	70.0205		4.615	57.6534	0.433986	0.0667672	0.200301	58.2877
4.625	64.0088	0	0.0820626	0	55.7205	64.0088		4.625	42.577	26.5738	0.392716	2.68356	71.8344		4.625	56.096	0.606079	0.101013	0.101013	56.8031
4.635	58.7724	0	0	0	55.1301	58.7724		4.635	42.7171	24.5607	0.231082	2.07973	69.3575		4.635	57.8077	0.441539	0.0679291	0.101894	58.3511
4.645	56.7023	0	0	0	51.0237	56.7023		4.645	45.0256	27.2085	0.532848	2.93066	75.1649		4.645	54.1719	0.4797	0.0685286	0.0342643	54.6859
4.655	60.9161	0.0842547	0	0	56.8719	61.0004		4.655	41.5975	25.7716	0.436807	3.02405	70.3932		4.655	58.5278	0.483987	0.0345705	0.172852	59.1847
4.665	62.0624	0	0	0	60.107	62.0624		4.665	42.8215	27.361	0.37295	2.54284	72.7253		4.665	58.8132	0.732548	0.0348833	0	59.5457
4.675	63.5747	0.171592	0	0	56.3679	63.7463		4.675	42.94	26.7563	0.376367	2.87408	72.5704		4.675	57.2046	0.49284	0.0352028	0.0704057	57.7678
4.685	59.835	0	0	0.0865918	55.8517	59.9215		4.685	41.8535	28.9383	0.448924	2.69354	73.4854		4.685	58.7657	0.319765	0.0355294	0.106588	59.192
4.695	56.1143	0	0	0	56.1143	56.1143		4.695	42.4559	25.8988	0.418285	2.71885	71.0736		4.695	57.0226	0.430359	0	0.179316	57.6323
4.705	55.3247	0	0.0882372	0.0882372	52.2364	55.413		4.705	42.0154	25.6526	0.28151	2.74473	70.4128		4.705	56.6963	0.253432	0.0362046	0.181023	57.1308
4.715	59.3325	0	0	0	57.2834	59.3325		4.715	43.0244	26.4328	0.497392	2.27379	71.731		4.715	56.9139	0.731071	0	0.109661	57.7546
4.725	59.2821	0	0	0	50.4663	59.2821		4.725	42.727	26.4398	0.322874	2.51124	71.6781		4.725	57.1374	0.516747	0.0738209	0.110731	57.7649
4.735	60.777	0	0	0	59.596	60.777		4.735	41.4469	26.3391	0.326068	2.4274	70.2133		4.735	57.4417	0.521858	0.0372756	0.111827	58.0754
4.745	60.9274	0	0	0	50.9258	60.9274		4.745	43.6188	25.798	0.365929	2.52491	71.9417		4.745	56.1726	0.414141	0	0.0752984	56.6621
4.755	59.1362	0	0	0	53.7602	59.1362		4.755	43.9508	24.6553	0.443574	2.32877	70.935		4.755	58.9109	0.532442	0.114095	0.0380316	59.4814
4.765	61.8986	0	0	0	55.9054	61.8986		4.765	44.8886	27.9714	0.410795	2.2407	75.1007		4.765	58.326	0.537921	0	0.153692	59.0177
4.775	59.1379	0.0946206	0	0	53.7445	59.2325		4.775	43.9606	26.5651	0.377345	2.86782	73.3935		4.775	57.2261	0.349413	0.0388237	0.116471	57.692
4.785	58.52	0	0	0	55.5557	58.52		4.785	41.184	25.0918	0.305067	2.89814	69.1739		4.785	58.145	0.274639	0	0.0392341	58.4588
4.795	58.1806	0	0	0	57.6007	58.1806		4.795	43.5139	25.9388	0.616672	2.46669	71.9194		4.795	56.9043	0.594818	0.0793091	0.118964	57.6181
4.805	60.8642	0	0	0	59.3988	60.8642		4.805	42.3503	24.3115	0.272725	2.53245	69.1942		4.805	54.9971	0.360768	0	0.0400853	55.3979
4.815	56.6948	0	0	0	55.6083	56.6948		4.815	44.6681	26.8245	0.472678	2.59973	74.0923		4.815	57.7508	0.243161	0.0405268	0.0810537	58.075
4.825	59.0259	0	0	0	56.2294	59.0259		4.825	42.6975	26.7656	0.398297	2.66859	72.1317		4.825	59.2153	0.122938	0	0.0819589	59.4202
4.835	60.9065	0	0	0	54.8461	60.9065		4.835	45.3563	25.4978	0.604213	2.7391	73.5931		4.835	56.6534	0.45588	0.0828872	0	57.1093
4.845	56.9065	0	0	0	53.9437	56.9065		4.845	44.4513	26.6056	0.162974	2.2409	73.2977		4.845	56.3401	0.628795	0.0419197	0.0838394	57.0527
4.855	58.3965	0	0	0	54.2622	58.3965		4.855	42.4961	24.9783	0.535839	2.39067	69.8651		4.855	54.4097	0.296857	0.0848163	0.127225	54.8338
4.865	57.2044	0	0	0	55.4266	57.2044		4.865	43.0402	26.2328	0.208528	2.91939	72.1925		4.865	56.6835	0.128729	0	0.257457	57.0696
4.875	63.288	0	0	0	55.1389	63.288		4.875	43.7675	24.0151	0.295441	2.99662	70.7793		4.875	55.8869	0.303969	0.0434242	0.0434242	56.2343
4.885	62.1302	0	0	0	58.4881	62.1302		4.885	41.0535	25.0337	0.341757	2.69133	68.7786		4.885	54.9849	0.307669	0.0879055	0.175811	55.4684
4.895	59.3191	0	0	0	53.1377	59.3191		4.895	43.1176	27.5486	0.345979	2.42185	73.088		4.895	54.2403	0.533949	0	0.0889914	54.8632
4.905	59.4041	0	0	0	53.9139	59.4041		4.905	43.1328	26.0986	0.262738	2.18948	71.4209		4.905	55.371	0.405483	0.0450537	0.0450537	55.8215
4.915	60.9387	0	0.111202	0	57.1579	60.9387		4.915	42.2628	26.2535	0.399124	2.70517	71.2215		4.915	55.6652	0.228136	0.0456272	0.0912545	55.9846
4.925	58.7978	0	0	0	59.1357	58.7978		4.925	43.8423	25.8741	0.269522	2.15618	71.8726		4.925	59.9897	0.277302	0	0	60.267
4.935	56.4885	0	0	0	56.2603	56.4885		4.935	43.2345	24.6664	0.591631	2.09346	69.9945		4.935	56.7035	0.280942	0	0.0936475	57.0781
4.945	56.7791	0	0	0	57.2417	56.7791		4.945	43.3037	24.6725	0.461169	2.30584	70.2821		4.945	56.3683	0.474481	0	0.0948961	56.9377
4.955	55.3213	0	0	0	56.6106	55.3213		4.955	41.1326	25.5209	0.420674	2.57078	69.2242		4.955	54.2945	0.384726	0.0480908	0.0480908	54.7273
4.965	60.7167	0	0	0	58.4591	60.7167		4.965	42.5042	26.0143	0.473849	2.55878	71.0773		4.965	55.9193	0.73129	0.0975053	0.0487527	56.6993
4.975	65.4213	0	0	0	57.831	65.4213		4.975	41.6573	26.6184	0.528524	2.45043	70.7261		4.975	56.4543	0.395477	0	0.0988691	56.9486
4.985	55.9649	0	0	0	54.3764	55.9649		4.985	45.8556	23.6344	0.487307	3.02131	72.5113		4.985	58.1594	0.501374	0	0.0501374	58.7109
4.995	64.2115	0	0	0	58.3853	64.2115		4.995	42.4647	25.113	0.247175	2.32345	69.9012		4.995	55.1345	0.25431	0	0	55.3888
5.005	59.3692	0	0	0	55.0926	59.3692		5.005	43.4902	26.5355	0.401293	2.40776	72.4335		5.005	59.2995	0.412877	0	0	59.7124
5.015	58.8525	0	0	0	54.6396	58.8525		5.015	43.1221	25.3539	0.458204	2.24011	70.7161		5.015	56.9907	0.209525	0	0	57.2002
5.025	58.581	0	0	0	51.064	58.581		5.025	42.2273	27.3418	0.413486	2.58429	72.1533		5.025	57.4319	0.372244	0.106355	0	57.8042
5.035	62.7777	0	0	0	55.276	62.7777		5.035	41.3586	26.0853	0.524856	2.25688	69.7008		5.035	57.7807	0.270003	0.0540006	0.0540006	58.1047
5.045	62.4296	0	0	0	52.5371	62.4296		5.045	44.2491	25.7498	0.47981	2.77223	72.7711		5.045	57.4839	0.329106	0	0.164553	57.9776
5.055	56.2318	0	0	0	49.5764	56.2318		5.055	41.1669	24.2126	0.487502	2.22084	67.6003		5.055	53.2226	0.557305	0	0.111461	53.8914
5.065	59.2205	0	0	0	51.9042	59.2205		5.065	43.8759	23.3417	0.495461	2.42226	69.6399		5.065	55.6775	0.339842	0	0.113281	56.1306
5.075	59.9246	0	0	0.140339	57.3985	60.065		5.075	41.9191	24.6254	0.447734	1.8469	68.3913		5.075	58.5612	0.345494	0	0.115165	59.0218
5.085	56.3729	0.142716	0	0.142716	56.3729	56.6584		5.085	42.5724	27.2622	0.569149	2.78883	72.6234		5.085	56.3326	0.409905	0.0585578	0.117116	56.8597
5.095	56.0397	0	0	0	52.7005	56.0397		5.095	43.9443	24.317	0.289488	2.4317	70.693		5.095	56.2926	0.357413	0	0.0595689	56.7096
5.105	57.617	0	0	0	61.3104	57.617		5.105	43.1859	26.0412	0.3535	2.23883	71.466		5.105	56.1317	0.424322	0.0606174	0.121235	56.6773
5.115	61.6589	0	0	0	58.2	61.6589		5.115	41.3822	26.8684	0.239897	2.39897	70.6496		5.115	55.6583	0.246822	0.0617054	0.123411	56.0285
5.125	58.0404	0	0	0.153141	55.8965	58.1936		5.125	43.4834	23.8792	0.54965	2.62611	69.9888		5.125	55.1064	0.188505	0	0.251341	55.5463
5.135	64.2728	0	0.156002	0.156002	53.8207	64.4288		5.135	42.7405	26.254	0.622132	3.17287	72.1673		5.135	56.9681	0.192027	0	0.0640091	57.2241
5.145	62.001	0	0	0	60.4112	62.001		5.145	43.3019	25.8036	0.443797	2.59938	71.705		5.145	56.4889	0.717527	0	0.0652297	57.2717
5.155	65.6394	0	0	0.162073	55.1047	65.8015		5.155	41.4305	23.7854	0.581708	2.13293	67.3488		5.155	56.9239	0.3325	0.0664999	0.0664999	57.3229
5.165	57.1926	0	0	0	59.5068	57.1926		5.165	41.7932	25.2473	0.26368	2.43904	69.4796		5.165	55.8859	0.0678227	0.0678227	0.0678227	56.0216
5.175	60.3791	0	0	0.168657	61.5597	60.5477		5.175	42.3737	25.4242	0.605339	2.42136	70.2193		5.175	55.4303	0.346007	0	0	55.7763
5.185	60.9452	0.344323	0	0	61.1174	61.2895		5.185	42.7737	25.06	0.549261	2.88362	70.7174		5.185	59.8317	0.353198	0	0.0706395	60.2555
5.195	55.5594	0	0	0	54.6803	55.5594		5.195	43.4725	23.3489	0.631052	2.31386	69.1353		5.195	57.2799	0.216423	0	0	57.4963
5.205	62.1571	0.179645	0	0	56.2288	62.3367		5.205	43.7732	26.3642	0.644777	2.65075	72.7881		5.205	52.9974	0.589679	0.14742	0.0737099	53.6608
5.215	57.297	0	0	0	59.3171	57.297		5.215	43.7224	24.6808	0.805606	2.63653	71.0398		5.215	55.5337	0.226053	0	0.226053	55.9858
5.225	60.6698	0	0	0	53.3443	60.6698		5.225	43.2213	25.6931	0.524349	2.47193	71.3864		5.225	55.7981	0.154138	0	0.0770692	56.0293
5.235	59.9731	0	0	0	54.9753	59.9731		5.235	44.1547	26.8301	0.459944	2.60635	73.5911		5.235	57.733	0.236611	0	0.15774	58.1273
5.245	53.5369	0.196827	0	0	57.4734	53.7337		5.245	43.6427	23.6267	0.549459	2.98277	70.2522		5.245	60.5699	0.646079	0	0	61.216
5.255	57.6762	0	0	0	52.0295	57.6762		5.255	41.5789	25.4138	0.402117	1.68889	68.6816		5.255	60.9003	0.579215	0.082745	0.082745	61.5623
5.265	56.0301	0	0	0	58.0977	56.0301		5.265	38.6703	23.9113	0.329811	2.63849	65.2201		5.265	55.9048	0.508997	0	0.169666	56.5835
5.275	60.4519	0.212112	0	0	54.9369	60.664		5.275	41.4489	24.1926	0.676717	2.36851	68.0101		5.275	56.6575	0.435157	0.0870314	0	57.0926
5.285	54.6583	0	0	0	50.9564	54.6583		5.285	44.7242	26.2266	0.173686	2.51845	73.4693		5.285	55.3076	0.26805	0.0893499	0.1787	55.7543
5.295	57.2747	0	0.223729	0	57.2747	57.2747		5.295	38.9011	24.9824	0.713782	2.31979	66.2033		5.295	55.3543	0.275395	0.0917982	0.0917982	55.7215
5.305	61.8807	0	0	0	50.8388	61.8807		5.305	43.2092	27.3383	0.550436	3.11914	73.6667		5.305	54.6503	0.283162	0.0943875	0	54.9335
5.315	56.3403	0	0	0	57.9974	56.3403		5.315	45.0312	26.0558	0.660835	2.26572	73.3527		5.315	52.4503	0.48565	0	0.19426	53.1302
5.325	61.6855	0	0	0	49.9823	61.6855		5.325	42.102	26.253	0.5834	3.01423	71.3693		5.325	57.6231	0.40016	0	0.10004	58.1233
5.335	58.8169	0	0	0	55.5493	58.8169		5.335	42.7021	26.1625	0.400958	3.20767	72.0722		5.335	51.6697	0.103133	0	0.309399	52.0822
5.345	62.7704	0	0	0.259382	53.4327	63.0298		5.345	43.4452	25.7568	0.413764	1.7585	70.9605		5.345	58.7476	0.744988	0	0	59.4926
5.355	66.451	0	0	0	51.7139	66.451		5.355	41.5673	27.6759	0.320571	2.77828	72.0215		5.355	57.3894	0.439766	0	0	57.8292
5.365	56.2528	0.277107	0	0	60.6865	56.5299		5.365	45.088	22.2125	0.442039	2.09968	69.4001		5.365	54.5758	0.341099	0.227399	0.1137	55.0306
5.375	59.6803	0	0	0	61.4018	59.6803		5.375	42.4516	29.4072	0.343274	2.05965	73.9184		5.375	53.5661	0.470911	0	0	54.037
5.385	60.3869	0.297472	0	0	53.545	60.6843		5.385	42.9445	25.2684	0.355894	2.49126	70.7042		5.385	51.6295	0.122056	0.122056	0.122056	51.8736
5.395	55.5903	0	0	0	56.5168	55.5903		5.395	43.9691	24.7557	0.246325	2.83274	71.5575		5.395	57.5299	0.506872	0	0	58.0368
5.405	57.1577	0	0	0	51.3777	57.1577		5.405	45.5887	28.557	0.384175	3.0734	77.2191		5.405	54.6782	0.131755	0.131755	0	54.81
5.415	61.5321	0	0.334413	0	66.5483	61.5321		5.415	44.5433	24.0054	0.266727	1.86709	70.4158		5.415	55.1596	0	0	0.137213	55.2968
5.425	62.449	0	0	0	58.6114	62.449		5.425	42.9916	26.9915	0.834788	2.08697	72.07		5.425	55.9707	0.429443	0.143148	0.143148	56.5433
5.435	58.7103	0	0	0.36466	50.3231	59.075		5.435	45.082	23.559	1.01798	2.03596	70.6769		5.435	63.8892	0.299247	0	0.299247	64.4877
5.445	57.6747	0	0	0	50.0357	57.6747		5.445	43.2593	27.7225	0.152321	2.58946	73.5712		5.445	52.9708	0.470155	0.156718	0.156718	53.5977
5.455	72.1759	0.400977	0.400977	0	59.3446	72.5769		5.455	45.0943	24.1462	0.159909	1.59909	70.8396		5.455	52.3189	0.658099	0.329049	0	52.977
5.465	62.4577	0	0	0	55.2835	62.4577		5.465	46.9549	22.5518	0.336594	2.86105	72.3678		5.465	66.6648	0.865776	0	0.173155	67.7037
5.475	62.7999	0	0	0.445389	61.0183	63.2453		5.475	42.096	26.4654	0.710481	2.13144	70.6928		5.475	56.6517	0	0.182747	0	56.6517
5.485	63.1842	0	0	0	51.8677	63.1842		5.485	48.327	25.5738	0.376085	2.6326	76.5334		5.485	53.011	0.580412	0	0	53.5914
5.495	65.1214	0	0	0	59.1102	65.1214		5.495	42.9508	25.9703	0.399543	2.7968	71.7179		5.495	52.0011	0.616614	0.205538	0	52.6177
5.505	48.0847	0	0	0	50.756	48.0847		5.505	42.6134	24.5027	1.2784	3.83521	70.9514		5.505	58.3119	0	0	0	58.3119
5.515	66.9693	0	0	0	49.7977	66.9693		5.515	43.599	23.968	0	1.59787	69.1648		5.515	58.0094	0.234856	0	0	58.2443
5.525	61.0213	0	0	0	54.2412	61.0213		5.525	46.458	23.5977	0.737429	1.96648	72.0222		5.525	57.4095	0.252905	0	0	57.6624
5.535	54.7525	0	0	0	50.7462	54.7525		5.535	45.268	23.1666	0.266282	1.06513	69.4997		5.535	51.2322	0.273969	0	0.273969	51.7801
5.545	66.2846	0	0.728402	0.728402	58.2721	67.013		5.545	37.4725	22.6578	0.58097	2.03339	62.1638		5.545	63.0616	0.29887	0	0	63.3604
5.555	57.6902	0	0	0	49.6777	57.6902		5.555	47.6111	26.5216	0.639075	2.23676	76.3695		5.555	62.4647	0.328761	0	0	62.7934
5.565	67.6647	0	0	0	57.8712	67.6647		5.565	48.2881	23.0789	0	2.13036	73.4974		5.565	50.4126	0	0	0	50.4126
5.575	61.1046	1.00171	0	0	45.0772	62.1063		5.575	49.1362	22.7704	0.399481	3.99481	75.9015		5.575	57.1308	0	0	0	57.1308
5.585	56.1051	0	0	0	48.0901	56.1051		5.585	44.2925	27.854	0.456624	2.73974	74.8863		5.585	58.7256	0.469805	0	0	59.1954
5.595	49.4383	0	0	0	48.1021	49.4383		5.595	44.7604	19.183	0.532861	3.73003	67.6734		5.595	54.8243	0.548243	0.548243	0	55.3725
5.605	51.3289	0	0	0	72.1812	51.3289		5.605	43.4984	24.9476	0	2.55873	71.0047		5.605	57.917	1.31629	0	0	59.2333
5.615	52.1633	0	0	0	46.1445	52.1633		5.615	45.6057	21.6027	0.8001	0.8001	68.0085		5.615	60.0933	0.823196	0	0.823196	61.7397
5.625	53.5586	0	0	0	53.5586	53.5586		5.625	33.1065	25.6308	1.06795	4.27181	63.0092		5.625	42.8524	0	0	0	42.8524
5.635	52.335	0	0	0	52.335	52.335		5.635	70.6406	12.8437	0	3.21094	86.6953		5.635	37.9917	0	0	0	37.9917
5.645	56.7404	0	0	0	56.7404	56.7404		5.645	38.7908	25.8605	3.23256	3.23256	67.8838		5.645	46.5622	0	0	0	46.5622
5.655	67.5328	0	0	0	67.5328	67.5328		5.655	26.9319	0	0	0	26.9319		5.655	55.4186	0	0	0	55.4186

## Sheet: Figure 2B
Cdc42-WT					Cdc42-1ritC					Cdc42-2ritC					Cdc42-3ritC
points		contour line			points		contour line			points		contour line			points		contour line
D	rD	D	rD		D	rD	D	rD		D	rD	D	rD		D	rD	D	rD
0.00305969	0.599493	0.175266	0.0969286		0.00862515	0.0197623	0.000464159	0.0148814		0.000194059	0.00167539	0.00212682	0.000937253		0.000486122	0.000916081	0.000295521	0.00058997
0.0100614	0.444974	0.196842	0.0960018		0.00234933	0.0141434	0.000521172	0.0147354		0.00147883	0.00146263	0.00227376	0.000943604		0.00187444	0.000196337	0.000331901	0.000583295
3.44e-06	0.0980166	0.221074	0.0960571		0.00146468	0.0236584	0.000585188	0.014595		0.000164768	0.00167132	0.00238864	0.000959455		0.000516747	0.000263384	0.000372759	0.000585156
0.000487171	0.176345	0.248289	0.0978401		0.00011005	0.0234	0.000657068	0.0144621		0.000561903	0.00159102	0.00252659	0.00105977		9.79e-05	0.000905105	0.000401638	0.000593074
1.1e-06	0.181439	0.250158	0.0980837		0.00577416	0.0146603	0.000737776	0.0143386		0.000445935	0.00236667	0.00246367	0.00119023		0.000339683	0.00102813	0.000418648	0.000600146
0.000263804	0.20724	0.278855	0.107371		0.000836916	0.0497596	0.000828398	0.0142268		0.000823438	0.00191056	0.00238864	0.00125072		9.08e-05	0.00218913	0.000470185	0.000639329
0.0588614	0.161919	0.283867	0.110158		0.00662928	0.0188578	0.000930151	0.0141291		0.000407908	0.0021442	0.00229685	0.00133675		0.000438367	0.000645018	0.00049448	0.000666085
0.0254319	0.187823	0.285228	0.123719		0.00185811	0.0199482	0.0010444	0.0140483		0.00436001	1.1e-06	0.00212682	0.0014495		0.000113635	0.0010787	0.000528067	0.000742914
1.87e-06	0.0906318	0.278855	0.130164		0.000727435	0.0247279	0.00117269	0.0139877		0.00467796	1.1e-06	0.00206029	0.00150131		7.29e-05	0.000897911	0.000529905	0.000748083
0.000505696	0.152914	0.270991	0.13895		0.000105	0.0381924	0.00131673	0.0139508		8.79e-05	0.00172325	0.0018937	0.00159845		0.000449018	0.000941948	0.000535269	0.000840175
0.0945101	0.105721	0.248289	0.153668		0.000742977	0.00893618	0.00147847	0.0139417		0.000484	0.000660928	0.00176539	0.00168613		0.000182118	0.000521841	0.000528067	0.000876636
0.0633325	0.11113	0.244939	0.156055		0.000179373	0.00354837	0.00166007	0.0139653		0.000407263	0.00302364	0.00168613	0.00172889		0.000855925	0.000778103	0.000515135	0.000943604
0.0112094	0.16217	0.221074	0.168224		0.000283	0.0152868	0.00186398	0.014027		0.00826088	8.51e-05	0.00150131	0.00183879		0.000241836	0.00156053	0.000470185	0.00105811
1.1e-06	0.191261	0.208389	0.175266		0.000591396	0.00302068	0.00209293	0.0141334		0.00107793	0.00110322	0.0014197	0.0018937		0.00436185	1.1e-06	0.000469545	0.00105977
0.00804511	0.13629	0.196842	0.180391		0.000773314	0.00493	0.00235001	0.0142921		0.000277094	0.00194729	0.00133675	0.00193795		0.00217442	1.1e-06	0.000418648	0.00114776
0.0034897	0.208946	0.175266	0.190379		0.00814122	0.00303	0.00263866	0.0145124		0.000278999	0.000673247	0.00119023	0.00202095		0.0017681	1.1e-06	0.000394192	0.00119023
0.0564405	0.222896	0.162082	0.196842		6.86e-06	0.00900825	0.00296277	0.0148058		0.00446605	1.1e-06	0.00105977	0.00210264		0.00246782	1.1e-06	0.000372759	0.00121865
0.00265264	0.098335	0.156055	0.199327		0.00579065	0.0048967	0.00315345	0.0150003				0.00102303	0.00212682				0.000331901	0.00127019
0.247185	0.17299	0.13895	0.206425		0.00944466	1.1e-06	0.00332669	0.0153542				0.000943604	0.00216808				0.000295521	0.00131336
0.17629	0.0630402	0.123719	0.212923		0.000334996	0.00817118	0.00373531	0.0163185				0.000840175	0.00222242				0.0002733	0.00133675
0.209016	0.0904385	0.110158	0.218887		0.000992099	0.00585282	0.00393111	0.0168428				0.000748083	0.0022715				0.000263129	0.00134536
0.0893742	0.165136	0.105227	0.221074		0.00146986	0.0146447	0.00399798	0.0189117				0.000666085	0.00231513				0.000234287	0.00136447
0.239747	0.108313	0.0980837	0.223784		0.0194615	0.00255	0.00373531	0.0201378				0.000593074	0.00235303				0.000208606	0.00137563
		0.0873326	0.2278		0.00138648	0.00523398	0.00352379	0.0212346				0.000528067	0.00238485				0.000185741	0.00137857
		0.07776	0.231349				0.00332669	0.021754				0.000518908	0.00238864				0.000165382	0.00137289
		0.0692367	0.234482				0.00296277	0.0227675				0.000470185	0.00240388				0.000147254	0.00135801
		0.0616476	0.237248				0.00263866	0.0237304				0.000418648	0.00241582				0.000133386	0.00133675
		0.0548903	0.23969				0.00260219	0.0238429				0.000372759	0.00242161				0.000131113	0.00133092
		0.0488737	0.241849				0.00235001	0.0243759				0.000331901	0.00242119				0.000116742	0.00126976
		0.0435167	0.243758				0.00209293	0.0249309				0.000295521	0.00241445				0.000105625	0.00119023
		0.0387468	0.245447				0.00186398	0.0254332				0.000263129	0.00240129				0.000104425	0.00105977
		0.0344997	0.246941				0.00166007	0.0258842				0.000244423	0.00238864				0.000113933	0.000943604
		0.0307181	0.248256				0.00147847	0.0262857				0.000234287	0.00237588				0.000116742	0.000925837
		0.030619	0.248289				0.00131673	0.0266392				0.000208606	0.00232478				0.000131113	0.000841065
		0.0273511	0.249159				0.0012543	0.0267715				0.000185741	0.00225296				0.000131282	0.000840175
		0.0243531	0.24991				0.00117269	0.0269057				0.000165382	0.00215469				0.000147254	0.000784798
		0.0216838	0.250525				0.0010444	0.0271048				0.000161212	0.00212682				0.000158894	0.000748083
		0.019307	0.251012				0.000930151	0.0272689				0.000165382	0.00206983				0.000165382	0.000732767
		0.0171907	0.251377				0.000828398	0.0274001				0.000177228	0.0018937				0.000185741	0.000692026
		0.0153064	0.251624				0.000737776	0.0275006				0.000185741	0.00186418				0.000201065	0.000666085
		0.0136287	0.251756				0.000657068	0.0275723				0.000208606	0.00178782				0.000208606	0.000655891
		0.0121348	0.251777				0.000585188	0.0276173				0.000234287	0.00169906				0.000234287	0.000629049
		0.0108047	0.251689				0.000521172	0.0276374				0.000238215	0.00168613				0.000263129	0.000606135
		0.0096204	0.251494				0.000464159	0.0276347				0.000263129	0.00164499				0.0002883	0.000593074
		0.0085659	0.251195				0.000413383	0.027611				0.000295521	0.00159342				0.000295521	0.00058997
		0.00762699	0.250795				0.000368161	0.0275682				0.000331901	0.00153628
		0.00679099	0.250296				0.000327886	0.0275081				0.000355113	0.00150131
		0.00604662	0.249701				0.000292017	0.0274326				0.000372759	0.00148455
		0.00538384	0.249012				0.000260072	0.0273435				0.000418648	0.0014444
		0.00483456	0.248289				0.000231622	0.0272426				0.000470185	0.00140064
		0.00479372	0.248202				0.000206284	0.0271316				0.000528067	0.00135224
		0.00426827	0.246806				0.000183718	0.0270122				0.000548124	0.00133675
		0.00380042	0.245242				0.00016362	0.0268863				0.000593074	0.00131238
		0.00338386	0.243514				0.000147908	0.0267715				0.000666085	0.00127522
		0.00301295	0.24163				0.000145721	0.0267469				0.000748083	0.00123444
		0.0026827	0.239595				0.00012978	0.0265396				0.000837817	0.00119023
		0.00238864	0.23742				0.000115583	0.0263251				0.000840175	0.00118934
		0.00212682	0.235116				0.000102939	0.0261057				0.000943604	0.00115573
		0.0018937	0.232695				9.16778e-05	0.0258831				0.00105977	0.00111921
		0.00168613	0.230171				8.16488e-05	0.0256595				0.00119023	0.00107907
		0.00150131	0.227559				7.27169e-05	0.0254368				0.00126033	0.00105977
		0.00133675	0.224876				6.47621e-05	0.0252165				0.00133675	0.00104277
		0.00119023	0.222136				5.76775e-05	0.0250004				0.00150131	0.00101144
		0.0011397	0.221074				5.13679e-05	0.0247898				0.00168613	0.000980041
		0.00119023	0.216583				4.57486e-05	0.0245862				0.0018937	0.000951125
		0.00133675	0.202494				4.07439e-05	0.0243905				0.00201046	0.000943604
		0.00139104	0.196842				3.62868e-05	0.0242037				0.00212682	0.000937253
		0.00150131	0.195526				3.23172e-05	0.0240266
		0.00168613	0.19345				2.87819e-05	0.0238597
		0.0018937	0.191242				2.84403e-05	0.0238429
		0.00212682	0.188896				2.56412e-05	0.0212346
		0.00238864	0.186404				2.87819e-05	0.0210514
		0.0026827	0.183756				3.23172e-05	0.0208435
		0.00301295	0.180938				3.62868e-05	0.0206082
		0.00338386	0.177932				4.07439e-05	0.0203421
		0.00373085	0.175266				4.57486e-05	0.0200413
		0.00380042	0.175032				5.13679e-05	0.0197013
		0.00426827	0.173596				5.76775e-05	0.0193172
		0.00479372	0.172096				6.43095e-05	0.0189117
		0.00538384	0.170524				6.47621e-05	0.0188999
		0.00604662	0.168869				7.27169e-05	0.0187019
		0.00679099	0.167117				8.16488e-05	0.0184864
		0.00762699	0.165251				9.16778e-05	0.0182526
		0.0085659	0.163248				0.000102939	0.0179996
		0.0096204	0.161083				0.000115583	0.017727
		0.0108047	0.158721				0.00012978	0.0174341
		0.0121348	0.156119				0.000145721	0.0171207
		0.0121697	0.156055				0.000160665	0.0168428
		0.0136287	0.154555				0.00016362	0.0168106
		0.0153064	0.152883				0.000183718	0.0166099
		0.0171907	0.151048				0.000206284	0.0164016
		0.019307	0.149019				0.000231622	0.0161864
		0.0216838	0.146759				0.000260072	0.0159654
		0.0243531	0.144222				0.000292017	0.0157397
		0.0273511	0.14135				0.000327886	0.0155106
		0.029858	0.13895				0.000368161	0.0152795
		0.0307181	0.138427				0.000413383	0.0150481
		0.0344997	0.136225				0.000424145	0.0150003
		0.0387468	0.13376				0.000464159	0.0148814
		0.0435167	0.130988
		0.0488737	0.127859
		0.0548903	0.124311
		0.0559584	0.123719
		0.0616476	0.121544
		0.0692367	0.118732
		0.07776	0.115642
		0.0873326	0.112252
		0.0936909	0.110158
		0.0980837	0.109085
		0.110158	0.106479
		0.123719	0.103801
		0.13895	0.101124
		0.156055	0.0985677
		0.160779	0.0980837
		0.175266	0.0969286

## Sheet: Figure 2D
Cdc42-mCherrySW											CRIB 3-GFP
Distance	3ritC	3ritC-stdev	3ritC+stdev	2ritC	2ritC-stdev	2ritC+stdev	1ritC	1ritC-stdev	1ritC+stdev		X	3ritC	3ritC-stdev	3ritC+stdev	2ritC	2ritC-stdev	2ritC+stdev	1ritC	1ritC-stdev	1ritC+stdev
0	-1.4791	0.72996	-3.68817	0.967674	4.81863	-2.88328	12.9706	20.2437	5.69755		Distance	28.3646	11.9902	44.7391	25.512	13.0735	37.9504	26.1766	15.3423	37.0109
0.042509	-1.47096	0.743529	-3.68545	0.94102	4.77619	-2.89415	12.9027	20.1976	5.60785		0	28.682	12.3707	44.9933	25.3261	12.706	37.9463	25.6143	14.3521	36.8765
0.0850271	-1.47478	0.737806	-3.68736	0.892603	4.59078	-2.80557	12.9133	20.2791	5.54757		0.042509	28.8644	12.498	45.2309	25.35	12.5544	38.1456	25.8506	14.0274	37.6738
0.127536	-1.47488	0.763775	-3.71353	0.830271	4.3522	-2.69166	12.9124	20.3089	5.51589		0.0850271	28.8678	12.3733	45.3622	25.2853	12.3768	38.1938	25.9194	13.6668	38.172
0.170064	-1.47382	0.800776	-3.74841	0.804142	4.20642	-2.59814	12.8658	20.2132	5.51834		0.127536	28.5747	12.1253	45.0241	25.0798	12.1114	38.0483	25.6751	13.6257	37.7244
0.212573	-1.45668	0.850911	-3.76428	0.824921	4.1823	-2.53246	12.7361	20.0388	5.43341		0.170064	27.9484	12.0909	43.806	24.8098	11.7951	37.8245	25.3027	13.6484	36.9569
0.255091	-1.42453	0.93069	-3.77975	0.892185	4.28127	-2.4969	12.5366	19.7992	5.27397		0.212573	27.1537	12.3196	41.9878	24.5961	11.6936	37.4986	24.9223	13.7222	36.1224
0.2976	-1.38358	1.03147	-3.79864	0.954923	4.41261	-2.50276	12.3612	19.6377	5.08466		0.255091	26.3967	12.6579	40.1354	24.4796	11.727	37.2322	24.5651	13.7774	35.3528
0.340118	-1.3482	1.09231	-3.7887	0.980783	4.53028	-2.56872	12.2735	19.531	5.01595		0.2976	25.784	12.9432	38.6249	24.3072	11.7778	36.8365	24.1952	13.3807	35.0098
0.382627	-1.3002	1.15621	-3.75661	0.941629	4.57705	-2.69379	12.2821	19.505	5.05916		0.340118	25.3613	12.851	37.8716	23.8167	11.9311	35.7023	23.8396	12.446	35.2333
0.425145	-1.25184	1.20606	-3.70974	0.820284	4.46194	-2.82138	12.3664	19.5586	5.17432		0.382627	25.1685	12.0502	38.2869	23.0821	12.0602	34.1039	23.6303	11.6614	35.5991
0.467664	-1.19699	1.26552	-3.65949	0.672807	4.2571	-2.91149	12.479	19.6577	5.30033		0.425145	25.2993	11.0708	39.5279	22.551	12.0454	33.0566	23.6218	11.4343	35.8094
0.510182	-1.14562	1.31275	-3.60399	0.559671	4.09619	-2.97685	12.5463	19.6942	5.3984		0.467664	25.5887	10.6661	40.5112	22.5735	12.1011	33.0458	23.6973	11.647	35.7477
0.552691	-1.09769	1.33141	-3.5268	0.535758	4.07211	-3.00059	12.5462	19.6757	5.41675		0.510182	25.7549	10.8579	40.6519	22.9618	12.0907	33.8328	23.8152	12.0376	35.5928
0.595209	-1.0552	1.36082	-3.47123	0.60858	4.14376	-2.9266	12.4185	19.5674	5.26952		0.552691	25.6459	11.1105	40.1813	23.1324	11.8022	34.4625	23.786	12.3027	35.2693
0.637718	-1.01917	1.44456	-3.4829	0.735053	4.23606	-2.76596	12.208	19.365	5.05099		0.595209	25.2469	11.1378	39.3561	22.6944	11.1964	34.1924	23.5873	12.435	34.7395
0.680236	-1.02018	1.51343	-3.5538	0.857311	4.27745	-2.56283	11.9548	19.0739	4.83576		0.637718	24.5932	11.0789	38.1075	21.8458	10.2962	33.3954	23.2096	12.5268	33.8924
0.722755	-1.06794	1.50518	-3.64107	0.938992	4.2652	-2.38722	11.734	18.7909	4.67709		0.680236	23.8826	10.8193	36.9459	21.0541	9.52766	32.5805	22.808	12.725	32.891
0.765273	-1.14406	1.43328	-3.7214	0.95581	4.1969	-2.28528	11.553	18.5294	4.57654		0.722755	23.1923	10.3302	36.0544	20.4391	9.09098	31.7873	22.5534	12.8804	32.2264
0.807782	-1.22966	1.30701	-3.76633	0.946139	4.1246	-2.23232	11.3774	18.2506	4.50419		0.765273	22.5856	9.81091	35.3603	19.9833	8.61116	31.3555	22.5052	12.2341	32.7763
0.8503	-1.28597	1.23992	-3.81186	0.946611	4.1028	-2.20958	11.1985	17.9616	4.43541		0.807782	22.1534	9.50198	34.8047	19.6007	8.02733	31.174	22.6382	11.0908	34.1857
0.892809	-1.28341	1.30674	-3.87357	0.975444	4.20948	-2.2586	11.0683	17.7218	4.41469		0.8503	21.7916	9.29972	34.2834	19.3081	7.65036	30.9659	22.7338	10.2186	35.249
0.935327	-1.21544	1.48862	-3.9195	1.01616	4.41916	-2.38685	11.0651	17.6379	4.49235		0.892809	21.4354	8.98859	33.8822	19.1253	7.57481	30.6759	22.5259	9.73676	35.3151
0.977836	-1.11431	1.65755	-3.88617	1.05117	4.65699	-2.55465	11.141	17.6902	4.59176		0.935327	21.114	8.5171	33.7109	18.9006	7.50721	30.2941	21.827	9.45551	34.1984
1.02036	-1.03851	1.69257	-3.7696	1.12981	4.96225	-2.70264	11.1337	17.6378	4.62952		0.977836	20.852	8.32859	33.3754	18.606	7.21978	29.9921	20.8616	9.3497	32.3736
1.06287	-1.02569	1.58885	-3.64022	1.20041	5.21416	-2.81333	10.9352	17.3828	4.48757		1.02036	20.5991	8.5	32.6983	18.0979	6.7854	29.4105	20.0268	9.48971	30.5638
1.10539	-1.03987	1.46824	-3.54798	1.23561	5.28147	-2.81026	10.5794	17.012	4.14679		1.06287	20.3058	8.70822	31.9034	17.3869	6.4091	28.3647	19.3647	9.90377	28.8257
1.1479	-1.0232	1.44308	-3.48947	1.20028	5.13856	-2.73799	10.2144	16.7095	3.71922		1.10539	19.9389	8.79279	31.0849	16.5979	6.16939	27.0264	18.7375	10.1598	27.3153
1.19042	-0.934367	1.54418	-3.41291	1.10277	4.91167	-2.70614	9.98553	16.5951	3.37597		1.1479	19.5029	8.4971	30.5088	15.8572	6.07383	25.6406	18.1108	10.0502	26.1713
1.23293	-0.77923	1.73541	-3.29387	1.04059	4.85161	-2.77043	9.87748	16.5871	3.16784		1.19042	19.045	7.49358	30.5965	15.3079	6.07947	24.5364	17.5963	9.72949	25.463
1.27545	-0.608108	1.95777	-3.17399	1.0226	4.91597	-2.87078	9.84122	16.6153	3.06719		1.23293	18.5041	6.22281	30.7853	14.8248	6.16658	23.4831	17.2483	9.18655	25.3101
1.31796	-0.476029	2.15202	-3.10407	1.02805	5.00203	-2.94593	9.81929	16.541	3.09755		1.27545	17.9041	5.40046	30.4077	14.3515	6.12657	22.5765	17.0534	8.48216	25.6246
1.36048	-0.415146	2.26151	-3.0918	0.999271	4.99392	-2.99538	9.7564	16.4217	3.09106		1.31796	17.3646	5.33111	29.3982	13.8636	5.76011	21.9671	16.9145	7.81364	26.0154
1.40299	-0.41913	2.27409	-3.11235	0.954007	4.88266	-2.97465	9.69625	16.379	3.01355		1.36048	16.871	5.72456	28.0175	13.3765	5.192	21.561	16.9079	7.47799	26.3378
1.44551	-0.457958	2.20242	-3.11834	0.922462	4.69838	-2.85346	9.62027	16.3612	2.87937		1.40299	16.3071	6.07113	26.5431	12.8479	4.83871	20.857	16.888	7.38407	26.392
1.48802	-0.482946	2.14622	-3.11211	0.894581	4.47719	-2.68803	9.53465	16.3044	2.76491		1.44551	15.5463	6.11155	24.981	12.3592	4.74301	19.9755	16.5988	7.27414	25.9234
1.53054	-0.464406	2.16758	-3.09639	0.87784	4.36692	-2.61124	9.41562	16.1571	2.67412		1.48802	14.6945	5.841	23.548	12.0442	4.57388	19.5145	16.0209	6.86896	25.1729
1.57305	-0.379812	2.30752	-3.06715	0.880839	4.43852	-2.67685	9.23991	15.8553	2.62454		1.53054	13.9343	5.25324	22.6153	11.8124	4.17073	19.4541	15.2033	6.35657	24.05
1.61557	-0.237743	2.52814	-3.00362	0.967607	4.7046	-2.76939	9.03507	15.4641	2.60606		1.57305	13.4254	4.80433	22.0466	11.6083	3.75306	19.4635	14.3616	5.7345	22.9888
1.65808	-0.0739716	2.77729	-2.92524	1.11625	5.03107	-2.79857	8.79984	15.0031	2.59655		1.61557	13.1902	4.82637	21.5541	11.3876	3.46298	19.3123	13.6204	5.09951	22.1414
1.7006	0.081164	3.03019	-2.86787	1.25625	5.22759	-2.71508	8.59375	14.639	2.54854		1.65808	13.2056	5.07365	21.3375	11.1651	3.23443	19.0958	13.0871	4.53401	21.6402
1.74311	0.2337	3.27797	-2.81057	1.35087	5.22366	-2.52192	8.40186	14.3682	2.43549		1.7006	13.3551	5.01303	21.6971	10.904	2.99277	18.8152	12.6388	4.15473	21.1228
1.78563	0.385647	3.49148	-2.72019	1.40991	5.09318	-2.27336	8.22209	14.0991	2.34513		1.74311	13.4358	4.64882	22.2227	10.5387	2.84419	18.2332	12.312	4.0394	20.5847
1.82814	0.534996	3.63562	-2.56563	1.47148	4.99947	-2.05652	8.02995	13.7704	2.28953		1.78563	13.4313	4.3362	22.5264	10.1209	2.81045	17.4314	12.1415	4.25133	20.0316
1.87066	0.65579	3.6779	-2.36632	1.5266	4.99169	-1.93849	7.89871	13.5332	2.2642		1.82814	13.2755	4.16333	22.3877	9.66313	2.90125	16.425	12.0907	4.60947	19.572
1.91317	0.717751	3.61869	-2.18319	1.56976	5.0802	-1.94068	7.90896	13.4684	2.34954		1.87066	12.8432	3.92363	21.7629	9.21824	2.9047	15.5318	11.9866	4.73994	19.2332
1.95569	0.729806	3.50588	-2.04627	1.56259	5.1399	-2.01473	8.0698	13.5837	2.55594		1.91317	12.0993	3.55336	20.6453	8.80288	2.70191	14.9039	11.6455	4.50797	18.7831
1.9982	0.700611	3.37802	-1.9768	1.52146	5.1219	-2.07898	8.27757	13.8366	2.71854		1.95569	11.1003	3.0047	19.196	8.42735	2.32948	14.5252	11.077	4.06715	18.0867
2.04072	0.676515	3.32081	-1.96777	1.46123	4.98868	-2.06622	8.36904	14.0417	2.69638		1.9982	10.0266	2.1892	17.8639	8.06954	1.97847	14.1606	10.4102	3.56064	17.2597
2.08323	0.690643	3.35224	-1.97096	1.45725	4.87963	-1.96512	8.28655	14.0401	2.53303		2.04072	9.10116	1.12189	17.0804	7.73479	1.75173	13.7179	9.75325	3.13816	16.3683
2.12575	0.728447	3.42059	-1.9637	1.52807	4.90612	-1.84997	8.08502	13.7944	2.37562		2.08323	8.44067	0.325158	16.5562	7.45747	1.60322	13.3117	9.21501	2.83267	15.5974
2.16826	0.779534	3.49778	-1.93871	1.60982	5.01299	-1.79334	7.88639	13.4632	2.30953		2.12575	8.08483	0.119131	16.0505	7.23738	1.46898	13.0058	8.94338	2.45289	15.4339
2.21078	0.82091	3.53643	-1.89461	1.62843	5.08041	-1.82354	7.76581	13.2574	2.27426		2.16826	7.88092	0.28572	15.4761	7.05311	1.27905	12.8272	8.92258	1.90302	15.9421
2.25329	0.881556	3.55417	-1.79106	1.55657	5.03193	-1.9188	7.6849	13.2161	2.15365		2.21078	7.68136	0.223775	15.1389	6.81702	0.964268	12.6698	8.99554	1.44322	16.5479
2.29581	0.952199	3.53881	-1.63441	1.45367	4.88906	-1.98173	7.6226	13.2993	1.94586		2.25329	7.37714	-0.0684429	14.8227	6.51285	0.586603	12.4391	9.05025	1.28024	16.8203
2.33832	0.991455	3.48231	-1.4994	1.38585	4.82829	-2.0566	7.54223	13.3506	1.7339		2.29581	6.9519	-0.186614	14.0904	6.15802	0.327685	11.9884	9.00577	1.31618	16.6954
2.38084	0.958476	3.35831	-1.44136	1.35303	4.89517	-2.1891	7.49806	13.3625	1.63359		2.33832	6.47696	-0.241829	13.1957	5.79305	0.346613	11.2395	8.85696	1.45067	16.2632
2.42335	0.868672	3.17492	-1.43757	1.34605	4.99183	-2.29972	7.51228	13.376	1.64851		2.38084	5.99429	-0.461729	12.4503	5.40331	0.421894	10.3847	8.48697	1.5425	15.4314
2.46587	0.772852	3.02425	-1.47854	1.3602	4.99902	-2.27862	7.54887	13.4321	1.66564		2.42335	5.58804	-0.747843	11.9239	4.98808	0.321183	9.65498	7.89516	1.50577	14.2845
2.50838	0.73126	3.0246	-1.56208	1.38807	4.9062	-2.13006	7.55547	13.5144	1.59649		2.46587	5.36273	-0.939462	11.6649	4.59916	0.105458	9.09285	7.1873	1.26077	13.1138
2.5509	0.739833	3.11542	-1.63575	1.42958	4.84922	-1.99007	7.51915	13.5978	1.44048		2.50838	5.37663	-0.969815	11.7231	4.26093	-0.0546674	8.57653	6.53953	0.91531	12.1637
2.59341	0.782894	3.23417	-1.66838	1.4443	4.8426	-1.954	7.43652	13.632	1.241		2.5509	5.53604	-0.941953	12.014	4.00292	-0.156601	8.16243	6.11278	0.669156	11.5564
2.63593	0.847007	3.35385	-1.65983	1.40625	4.77724	-1.96474	7.35173	13.5737	1.12974		2.59341	5.68815	-1.03162	12.4079	3.84999	-0.220358	7.92033	5.9305	0.661606	11.1994
2.67844	0.882598	3.37332	-1.60812	1.3449	4.65057	-1.96078	7.23508	13.3854	1.08473		2.63593	5.65429	-1.2462	12.5548	3.80135	-0.213957	7.81667	5.81907	0.648455	10.9897
2.72096	0.892109	3.33218	-1.54797	1.29775	4.51486	-1.91936	7.06193	13.1903	0.933596		2.67844	5.3916	-1.43596	12.2191	3.77695	-0.18472	7.73862	5.54225	0.468488	10.616
2.76347	0.889498	3.27606	-1.49707	1.30816	4.49285	-1.87653	6.85734	13.0419	0.672789		2.72096	4.97391	-1.37819	11.326	3.72581	-0.31113	7.76276	5.05403	0.11598	9.99209
2.80599	0.90655	3.275	-1.4619	1.34292	4.54439	-1.85856	6.67748	12.9097	0.445248		2.76347	4.55748	-1.13913	10.2541	3.58358	-0.544554	7.71172	4.52448	-0.197789	9.24676
2.8485	0.952602	3.32059	-1.41539	1.3689	4.60759	-1.8698	6.60678	12.8228	0.390789		2.80599	4.23739	-0.851236	9.32602	3.29944	-0.698521	7.2974	4.1554	-0.303683	8.61448
2.89102	1.01562	3.38408	-1.35285	1.35599	4.55736	-1.84538	6.65423	12.7763	0.532115		2.8485	4.00994	-0.706453	8.72633	2.8902	-0.82619	6.60658	3.99994	-0.303562	8.30345
2.93353	1.06213	3.40673	-1.28247	1.31665	4.44118	-1.80787	6.77727	12.8009	0.753643		2.89102	3.77098	-0.726288	8.26825	2.51749	-0.862166	5.89715	3.94604	-0.284045	8.17613
2.97605	1.07365	3.37697	-1.22968	1.25935	4.31587	-1.79717	6.92314	12.9603	0.885969		2.93353	3.46445	-0.942524	7.87143	2.32221	-0.692133	5.33656	3.87309	-0.323083	8.06926
3.01856	1.06063	3.33777	-1.21651	1.21203	4.22864	-1.80459	7.00351	13.1913	0.815686		2.97605	3.15422	-1.36397	7.67241	2.32109	-0.468202	5.11037	3.7853	-0.406128	7.97672
3.06107	1.04346	3.32685	-1.23993	1.19764	4.24376	-1.84849	6.98245	13.3905	0.57435		3.01856	2.98386	-1.80329	7.77101	2.42639	-0.461293	5.31407	3.73502	-0.281983	7.75202
3.10359	1.04088	3.35916	-1.2774	1.23059	4.35082	-1.88965	6.85072	13.3311	0.370324		3.06107	2.9548	-2.08053	7.99014	2.51228	-0.642444	5.66701	3.79495	0.0065655	7.58333
3.1461	1.0246	3.38122	-1.33202	1.30833	4.50966	-1.89299	6.63855	13.0025	0.274622		3.10359	2.90026	-2.20918	8.00971	2.51247	-0.883514	5.90845	3.91627	0.0175794	7.81496
3.18862	0.965308	3.30944	-1.37882	1.41057	4.63856	-1.81742	6.40498	12.5772	0.232744		3.1461	2.68912	-2.27265	7.65089	2.40926	-1.1869	6.00542	4.06123	-0.187379	8.30984
3.23113	0.878729	3.17772	-1.42026	1.5059	4.69548	-1.68368	6.17067	12.1888	0.15259		3.18862	2.37856	-2.3108	7.06791	2.2628	-1.50231	6.02792	4.09222	-0.319128	8.50356
3.27365	0.764334	3.03322	-1.50455	1.56228	4.69421	-1.56965	5.89071	11.7776	0.00386453		3.23113	2.14102	-2.29041	6.57245	2.15239	-1.76845	6.07323	3.87819	-0.306856	8.06323
3.31616	0.671928	2.99696	-1.6531	1.53671	4.69249	-1.61907	5.57163	11.2705	-0.127195		3.27365	2.08015	-2.109	6.26929	2.0649	-1.92785	6.05766	3.39049	-0.336381	7.11736
3.35868	0.619016	3.04762	-1.80959	1.3943	4.66703	-1.87843	5.27246	10.7316	-0.186691		3.31616	2.1654	-1.90733	6.23814	1.94958	-1.97927	5.87842	2.77449	-0.571751	6.12074
3.40119	0.600852	3.07625	-1.87455	1.14476	4.49728	-2.20776	5.05939	10.291	-0.172222		3.35868	2.23469	-1.7909	6.26027	1.77691	-1.93805	5.49187	2.24991	-0.924747	5.42457
3.44371	0.639999	3.0938	-1.8138	0.867688	4.22341	-2.48804	4.96835	10.0979	-0.161184		3.40119	2.16373	-1.76462	6.09209	1.54081	-1.87517	4.95679	1.97401	-1.18259	5.1306
3.48622	0.724298	3.17745	-1.72885	0.635703	3.92519	-2.65378	4.94435	10.0512	-0.162552		3.44371	1.89585	-1.77544	5.56714	1.2594	-1.82572	4.34452	1.95422	-1.30903	5.21746
3.52874	0.842731	3.37248	-1.68702	0.49746	3.61855	-2.62363	4.91596	9.99152	-0.159596		3.48622	1.53858	-1.76035	4.83751	0.974207	-1.70613	3.65454	2.02984	-1.34589	5.40557
3.57125	0.926973	3.5338	-1.67986	0.461093	3.37542	-2.45323	4.83568	9.8661	-0.194749		3.52874	1.30138	-1.74071	4.34347	0.757943	-1.62082	3.13671	2.03893	-1.33813	5.41599
3.61377	0.931014	3.54114	-1.67911	0.502486	3.23236	-2.22739	4.72511	9.73269	-0.282473		3.57125	1.22646	-1.82858	4.2815	0.634653	-1.75295	3.02226	1.91674	-1.34917	5.18265
3.65628	0.877158	3.43073	-1.67642	0.580667	3.21397	-2.05263	4.58399	9.55685	-0.388873		3.61377	1.22793	-1.96287	4.41874	0.606832	-1.90024	3.11391	1.73471	-1.53378	5.00319
3.6988	0.793762	3.2617	-1.67418	0.667407	3.34807	-2.01326	4.44828	9.35102	-0.454455		3.65628	1.17338	-2.06735	4.41411	0.629586	-1.8702	3.12937	1.61876	-1.82061	5.05814
3.74131	0.724137	3.11285	-1.66457	0.730811	3.54239	-2.08077	4.29657	9.15573	-0.562578		3.6988	1.04694	-2.05888	4.15277	0.660285	-1.80874	3.12931	1.65893	-1.93703	5.2549
3.78383	0.671703	3.02195	-1.67855	0.768309	3.69402	-2.15741	4.15832	9.01974	-0.703094		3.74131	0.900592	-1.99877	3.79995	0.665161	-1.80659	3.13691	1.78109	-1.92145	5.48362
3.82634	0.636824	2.97003	-1.69638	0.784371	3.77485	-2.20611	4.06852	8.91201	-0.774968		3.78383	0.752828	-2.01268	3.51834	0.641461	-1.79911	3.08203	1.82037	-1.87475	5.51549
3.86886	0.622241	2.9224	-1.67792	0.768046	3.76425	-2.22815	4.02702	8.8466	-0.792557		3.82634	0.589989	-2.09322	3.2732	0.617973	-1.70762	2.94356	1.69735	-1.78498	5.17969
3.91137	0.624677	2.91313	-1.66377	0.731662	3.70239	-2.23907	4.01668	8.83703	-0.803665		3.86886	0.478279	-2.17136	3.12792	0.608531	-1.72737	2.94443	1.50347	-1.74464	4.75157
3.95389	0.632679	2.98991	-1.72456	0.692647	3.62486	-2.23957	3.96129	8.82065	-0.898065		3.91137	0.503438	-2.17571	3.18258	0.614365	-1.88577	3.1145	1.32685	-1.79095	4.44465
3.9964	0.632805	3.08899	-1.82338	0.691945	3.59449	-2.21061	3.81641	8.71976	-1.08695		3.95389	0.596993	-2.08509	3.27907	0.636956	-1.9395	3.21342	1.13444	-1.87285	4.14173
4.03892	0.673421	3.15281	-1.80597	0.697492	3.54006	-2.14507	3.58405	8.45465	-1.28654		3.9964	0.656507	-2.07096	3.38398	0.653635	-1.77151	3.07878	0.905864	-1.94629	3.75802
4.08143	0.780785	3.21003	-1.64846	0.664658	3.41244	-2.08313	3.33637	8.07788	-1.40514		4.03892	0.662549	-2.15627	3.48136	0.634185	-1.52027	2.78864	0.717036	-1.98729	3.42136
4.12395	0.931559	3.32795	-1.46484	0.596035	3.25747	-2.0654	3.13442	7.72929	-1.46045		4.08143	0.655027	-2.20256	3.51261	0.53295	-1.42623	2.49213	0.675886	-1.96531	3.31708
4.16646	1.046	3.45692	-1.36491	0.557093	3.20227	-2.08808	3.01244	7.53928	-1.5144		4.12395	0.604187	-2.11996	3.32833	0.337636	-1.5239	2.19918	0.751105	-2.00879	3.511
4.20898	1.05582	3.47044	-1.35881	0.548632	3.26015	-2.16289	2.97158	7.57221	-1.62904		4.16646	0.490387	-2.05477	3.03555	0.112915	-1.68513	1.91096	0.830344	-2.04412	3.70481
4.25149	0.960834	3.32064	-1.39897	0.585431	3.44775	-2.27689	2.96701	7.74355	-1.80953		4.20898	0.346595	-2.13825	2.83144	0.013813	-1.74132	1.76894	0.793348	-1.97452	3.56121
4.29401	0.819015	3.12732	-1.48929	0.588949	3.61742	-2.43952	2.97699	7.89649	-1.94252		4.25149	0.279451	-2.26485	2.82375	0.0848544	-1.67054	1.84025	0.667037	-1.89911	3.23318
4.33652	0.676902	2.9947	-1.64089	0.533534	3.63674	-2.56967	2.97791	7.8796	-1.92379		4.29401	0.307919	-2.24434	2.86018	0.233348	-1.66863	2.13532	0.580564	-1.92094	3.08207
4.37904	0.53849	2.91163	-1.83465	0.445987	3.52099	-2.62902	2.89326	7.63971	-1.85319		4.33652	0.373195	-2.05332	2.79971	0.313268	-1.71646	2.34299	0.609561	-1.98409	3.20322
4.42155	0.378595	2.80365	-2.04646	0.389247	3.4041	-2.6256	2.72521	7.256	-1.80557		4.37904	0.370458	-1.86529	2.60621	0.291356	-1.72566	2.30837	0.651763	-2.04946	3.35298
4.46407	0.232988	2.65794	-2.19197	0.401172	3.43912	-2.63678	2.51259	6.84628	-1.8211		4.42155	0.286768	-1.91893	2.49247	0.209851	-1.77119	2.19089	0.599575	-2.21522	3.41437
4.50658	0.16513	2.53748	-2.20722	0.45353	3.57079	-2.66373	2.30507	6.55899	-1.94884		4.46407	0.166421	-2.07069	2.40354	0.144982	-1.81703	2.10699	0.509137	-2.39896	3.41724
4.5491	0.175703	2.46843	-2.11702	0.503974	3.63963	-2.63168	2.12483	6.35536	-2.1057		4.50658	0.0856387	-2.1903	2.36158	0.195511	-1.84274	2.23376	0.519098	-2.39941	3.4376
4.59161	0.236614	2.49225	-2.01902	0.518085	3.59789	-2.56172	1.97373	6.17816	-2.23069		4.5491	0.068267	-2.35344	2.48997	0.369508	-1.98449	2.72351	0.649929	-2.1877	3.48756
4.63413	0.289196	2.53622	-1.95782	0.491097	3.49141	-2.50922	1.84171	6.01981	-2.33638		4.59161	0.104572	-2.50426	2.71341	0.5607	-2.07029	3.19169	0.746682	-1.92493	3.41829
4.67664	0.305084	2.54761	-1.93744	0.439878	3.41165	-2.53189	1.72266	5.90482	-2.45949		4.63413	0.17048	-2.59006	2.93102	0.612143	-1.96313	3.18742	0.660864	-1.87462	3.19635
4.71916	0.301115	2.53219	-1.92996	0.377086	3.3652	-2.61103	1.63945	5.89454	-2.61563		4.67664	0.22528	-2.58389	3.03445	0.51684	-1.77979	2.81347	0.405363	-2.14693	2.95766
4.76167	0.271436	2.47746	-1.93458	0.283281	3.25166	-2.6851	1.61535	5.95428	-2.72359		4.71916	0.207764	-2.43536	2.85088	0.414289	-1.76171	2.59029	0.113635	-2.41158	2.63885
4.80419	0.227363	2.36935	-1.91463	0.150317	3.03477	-2.73414	1.67453	6.06942	-2.72036		4.76167	0.128592	-2.29272	2.54991	0.390419	-1.94851	2.72935	-0.0756405	-2.43987	2.28859
4.8467	0.188393	2.27534	-1.89855	-0.027767	2.75617	-2.81171	1.76725	6.18768	-2.65317		4.80419	0.0437322	-2.32696	2.41443	0.429251	-2.1057	2.9642	-0.152679	-2.41389	2.10854
4.88922	0.173316	2.28258	-1.93595	-0.213525	2.46825	-2.8953	1.78356	6.18876	-2.62163		4.8467	0.00851373	-2.44003	2.45705	0.444179	-2.05406	2.94242	-0.159632	-2.43081	2.11154
4.93173	0.166757	2.3522	-2.01869	-0.383118	2.20648	-2.97272	1.72511	6.12	-2.66977		4.88922	0.0197811	-2.49885	2.53841	0.399746	-1.91167	2.71116	-0.11929	-2.4103	2.17172
4.97425	0.135491	2.36377	-2.09278	-0.489504	2.10005	-3.07905	1.64687	6.11706	-2.82332		4.93173	0.0471105	-2.41624	2.51047	0.328952	-1.89248	2.55038	0.00493691	-2.26954	2.27941
5.01676	0.0968662	2.30625	-2.11252	-0.487438	2.19859	-3.17347	1.62271	6.23801	-2.99259		4.97425	0.0686039	-2.24135	2.37856	0.276675	-1.99273	2.54608	0.182038	-2.11529	2.47936
5.05928	0.0989235	2.26704	-2.06919	-0.373274	2.44015	-3.18669	1.64842	6.41064	-3.11381		5.01676	0.0701605	-2.1201	2.26042	0.269286	-2.09277	2.63134	0.305096	-2.05908	2.66927
5.10179	0.177457	2.34382	-1.9889	-0.202769	2.70411	-3.10965	1.62446	6.38852	-3.13959		5.05928	0.0387953	-2.16524	2.24283	0.291528	-2.14535	2.7284	0.325933	-2.10301	2.75488
5.14431	0.299337	2.51837	-1.91969	-0.0431484	2.89176	-2.97806	1.48324	6.06917	-3.1027		5.10179	-0.0165428	-2.30463	2.27155	0.299208	-2.13612	2.73454	0.294482	-2.14612	2.73508
5.18682	0.368448	2.59645	-1.85956	0.0742464	2.99777	-2.84928	1.2384	5.61784	-3.14104		5.14431	-0.0647504	-2.44882	2.31932	0.269993	-2.06689	2.60688	0.235179	-2.24638	2.71674
5.22934	0.348257	2.53012	-1.8336	0.162437	3.05586	-2.73098	0.950904	5.23341	-3.3316		5.18682	-0.0999634	-2.50487	2.30494	0.226367	-2.01781	2.47054	0.126882	-2.36607	2.61983
5.27185	0.239758	2.4006	-1.92109	0.242622	3.12912	-2.64388	0.717354	5.01614	-3.58144		5.22934	-0.16396	-2.45599	2.12807	0.194203	-2.034	2.4224	-0.0246738	-2.41702	2.36767
5.31437	0.10572	2.27844	-2.067	0.31316	3.24779	-2.62147	0.597328	4.93829	-3.74363		5.27185	-0.244631	-2.41058	1.92132	0.201847	-2.01517	2.41887	-0.13848	-2.4823	2.20534
5.35688	-0.00159819	2.13991	-2.1431	0.33772	3.32728	-2.65184	0.583584	4.89281	-3.72565		5.31437	-0.305062	-2.42533	1.81521	0.232517	-1.9432	2.40823	-0.129551	-2.62868	2.36958
5.3994	-0.0634979	2.00188	-2.12888	0.348957	3.38026	-2.68234	0.644241	4.93688	-3.6484		5.35688	-0.298256	-2.39014	1.79363	0.251811	-1.87183	2.37545	-0.0442702	-2.82963	2.74109
5.44191	-0.0774511	1.95555	-2.11045	0.34986	3.45206	-2.75234	0.722866	5.04979	-3.60406		5.3994	-0.220591	-2.29974	1.85856	0.219423	-1.94915	2.38799	0.020931	-2.92255	2.96441
5.48443	-0.0626918	1.9595	-2.08489	0.324077	3.48533	-2.83718	0.725896	5.0793	-3.62751		5.44191	-0.0942928	-2.1954	2.00682	0.157206	-2.06272	2.37713	0.0252464	-2.75788	2.80837
5.52694	-0.0281798	1.97475	-2.03111	0.268191	3.46953	-2.93315	0.630624	4.93546	-3.67421		5.48443	0.0473083	-2.04675	2.14137	0.0685179	-2.00337	2.1404	0.0747429	-2.43282	2.5823
5.56946	0.0199349	2.03776	-1.99789	0.169586	3.35225	-3.01308	0.492027	4.72928	-3.74523		5.52694	0.14042	-2.00077	2.28161	-0.0710834	-1.90938	1.76722	0.236	-2.14874	2.62074
5.61197	0.0754363	2.15594	-2.00507	0.0461934	3.17165	-3.07926	0.390541	4.65837	-3.87728		5.56946	0.146374	-2.14351	2.43625	-0.213539	-1.87596	1.44888	0.414292	-2.1272	2.95578
5.65449	0.112564	2.27918	-2.05405	-0.0877936	2.95942	-3.13501	0.404591	4.78568	-3.97649		5.61197	0.141095	-2.31448	2.59667	-0.283444	-1.84712	1.28023	0.50316	-2.38342	3.38974
5.697	0.116302	2.33999	-2.10739	-0.22872	2.76074	-3.21818	0.499797	4.98934	-3.98974		5.65449	0.12831	-2.42942	2.68604	-0.24578	-1.87262	1.38106	0.473142	-2.65405	3.60033
5.73952	0.0913154	2.31744	-2.13481	-0.373668	2.57475	-3.32209	0.543038	5.06725	-3.98117		5.697	0.0633279	-2.50072	2.62738	-0.16403	-1.95272	1.62466	0.319764	-2.77571	3.41524
5.78203	0.0617413	2.2348	-2.11132	-0.457858	2.43285	-3.34856	0.45638	4.9496	-4.03684		5.73952	-0.0864113	-2.49772	2.3249	-0.136615	-1.98608	1.71285	0.0429226	-2.82836	2.91421
5.82455	0.0520943	2.12106	-2.01687	-0.425315	2.42297	-3.2736	0.276158	4.72835	-4.17603		5.78203	-0.231212	-2.36165	1.89923	-0.211939	-2.02264	1.59876	-0.267188	-2.81535	2.28098
5.86706	0.0571101	2.03068	-1.91646	-0.281909	2.56971	-3.13352	0.128299	4.54535	-4.28875		5.82455	-0.236975	-2.26104	1.78709	-0.327464	-2.07379	1.41886	-0.446142	-2.75324	1.86095
5.90958	0.0539491	2.01093	-1.90303	-0.112899	2.76577	-2.99157	0.0826209	4.44322	-4.27798		5.86706	-0.158838	-2.31093	1.99325	-0.386336	-2.12005	1.34738	-0.380983	-2.72713	1.96517
5.95209	0.0333846	2.02239	-1.95562	0.0322044	2.90572	-2.84131	0.0909232	4.34769	-4.16585		5.90958	-0.155305	-2.36814	2.05753	-0.355768	-2.23162	1.52009	-0.178724	-2.72688	2.36943
5.99461	0.0164232	2.04755	-2.01471	0.114006	2.94039	-2.71238	0.0869459	4.24846	-4.07457		5.95209	-0.270873	-2.34968	1.80793	-0.260541	-2.31428	1.7932	0.000163102	-2.63952	2.63985
6.03712	0.0194079	2.08444	-2.04563	0.139491	2.88535	-2.60637	0.0448768	4.19422	-4.10447		5.99461	-0.369278	-2.33827	1.59972	-0.14951	-2.24034	1.94132	0.0590131	-2.47481	2.59283
6.07964	0.0423592	2.14875	-2.06403	0.125992	2.78611	-2.53412	-0.023616	4.17907	-4.2263		6.03712	-0.336499	-2.38637	1.71337	-0.0731017	-2.02344	1.87724	0.0253179	-2.36655	2.41718
6.12215	0.052872	2.22239	-2.11665	0.0843061	2.70757	-2.53896	-0.0782756	4.19934	-4.35589		6.07964	-0.201178	-2.39119	1.98883	-0.0224504	-1.82721	1.78231	-0.0365048	-2.39563	2.32262
6.16467	0.0344753	2.30081	-2.23186	0.0685718	2.71402	-2.57687	-0.161836	4.14248	-4.46615		6.12215	-0.0523906	-2.32212	2.21733	0.0487179	-1.88279	1.98023	-0.111288	-2.45664	2.23406
6.20718	-0.00165558	2.36322	-2.36653	0.099957	2.80008	-2.60017	-0.293152	3.9043	-4.49061		6.16467	0.047605	-2.30243	2.39764	0.154203	-1.98703	2.29544	-0.222843	-2.4855	2.03981
6.24969	-0.0324776	2.41065	-2.47561	0.153282	2.94789	-2.64132	-0.442437	3.5515	-4.43638		6.20718	0.0677116	-2.38386	2.51928	0.275885	-1.97282	2.52459	-0.311402	-2.48708	1.86427
6.29221	-0.0653229	2.43736	-2.568	0.189669	3.10393	-2.72459	-0.581432	3.2718	-4.43467		6.24969	0.07473	-2.54109	2.69055	0.36584	-1.92461	2.65629	-0.313952	-2.54569	1.91779
6.33472	-0.103194	2.42515	-2.63154	0.181663	3.24009	-2.87676	-0.595728	3.23501	-4.42647		6.29221	0.136276	-2.61206	2.88461	0.381324	-1.95603	2.71868	-0.210193	-2.63303	2.21265
6.37724	-0.162286	2.36126	-2.68583	0.148211	3.33258	-3.03616	-0.531577	3.36408	-4.42723		6.33472	0.24789	-2.47611	2.97189	0.303223	-2.03182	2.63827	-0.0520914	-2.58327	2.47909
6.41975	-0.230319	2.27565	-2.73629	0.0971024	3.34883	-3.15462	-0.459441	3.49721	-4.41609		6.37724	0.307446	-2.23664	2.85154	0.155437	-2.1139	2.42477	0.0265688	-2.46877	2.52191
6.46227	-0.215934	2.2585	-2.69037	0.0417273	3.27944	-3.19598	-0.447012	3.5388	-4.43283		6.41975	0.322548	-1.99169	2.63678	-0.000116286	-2.14952	2.14929	0.00268208	-2.45543	2.46079
6.50478	-0.252248	2.20005	-2.70454	0.00800936	3.19081	-3.17479	-0.512316	3.50673	-4.53136		6.46227	0.136348	-2.12597	2.39867	-0.13762	-2.22996	1.95472	-0.021095	-2.60322	2.56103
6.5473	-0.261508	2.14181	-2.66483	0.0251224	3.12943	-3.07919	-0.639553	3.44758	-4.72669		6.50478	-0.0473766	-2.35605	2.2613	-0.267425	-2.35309	1.81824	0.0415339	-2.82478	2.90785
6.58981	-0.256524	2.11271	-2.62575	0.0568497	3.04548	-2.93178	-0.761235	3.35924	-4.88171		6.5473	-0.114112	-2.55741	2.32919	-0.360891	-2.29564	1.57385	0.102657	-3.06234	3.26765
6.63233	-0.240111	2.09989	-2.58011	0.0856618	2.95497	-2.78365	-0.85951	3.17409	-4.8931		6.58981	-0.107594	-2.70385	2.48866	-0.364515	-2.04876	1.31973	0.080558	-3.20992	3.37104
6.67484	-0.182432	2.10929	-2.47416	0.0589483	2.87775	-2.75986	-0.916513	2.98612	-4.81914		6.63233	-0.0726472	-2.73443	2.58913	-0.320121	-1.91178	1.27154	-0.0305312	-3.21887	3.15781
6.71736	-0.0930327	2.17488	-2.36094	0.0244994	2.91752	-2.86852	-0.937619	2.87237	-4.74761		6.67484	-0.0913995	-2.59121	2.40841	-0.287014	-1.96265	1.38863	-0.195199	-3.10547	2.71507
6.75987	-0.0825805	2.20097	-2.36613	0.0359801	3.08504	-3.01308	-0.894943	2.87097	-4.66086		6.71736	-0.0727711	-2.36561	2.22007	-0.311428	-2.06008	1.43723	-0.363118	-2.89858	2.17234
6.80239	-0.0832233	2.22043	-2.38687	0.102191	3.32481	-3.12043	-0.811635	2.88293	-4.5062		6.75987	-0.185169	-2.31882	1.94848	-0.330828	-2.07398	1.41232	-0.503202	-2.74586	1.73945
6.8449	-0.134565	2.16828	-2.43741	0.209768	3.57565	-3.15611	-0.751719	2.84638	-4.34981		6.80239	-0.335144	-2.43005	1.75976	-0.322298	-2.13061	1.48601	-0.561853	-2.69528	1.57157
6.88742	-0.18534	2.06772	-2.4384	0.245748	3.65943	-3.16793	-0.753386	2.76751	-4.27428		6.8449	-0.455994	-2.5185	1.60651	-0.27011	-2.18969	1.64947	-0.592553	-2.65181	1.4667
6.92993	-0.184569	1.95178	-2.32092	0.233675	3.61678	-3.14943	-0.786491	2.63609	-4.20907		6.88742	-0.403395	-2.48076	1.67397	-0.154006	-2.18128	1.87326	-0.541807	-2.66753	1.58392
6.97244	-0.167507	1.82451	-2.15953	0.169028	3.48362	-3.14557	-0.779933	2.61373	-4.17359		6.92993	-0.251616	-2.48998	1.98675	0.0284277	-2.07401	2.13087	-0.499452	-2.80534	1.80644
7.01496	-0.208943	1.72506	-2.14295	0.248362	3.53574	-3.03902	-0.729977	2.78556	-4.24551		6.97244	-0.115363	-2.60652	2.37579	0.196362	-1.99795	2.39068	-0.420733	-2.87317	2.0317
7.05748	-0.277503	1.69667	-2.25168	0.2836	3.47503	-2.90783	-0.720675	2.93199	-4.37334		7.01496	-0.0376124	-2.7372	2.66198	0.268674	-1.93862	2.47597	-0.292749	-2.84311	2.25761
7.09999	-0.318299	1.74421	-2.38081	0.321118	3.39588	-2.75364	-0.737583	3.023	-4.49816		7.05748	-0.194704	-2.61526	2.22585	0.245723	-1.94093	2.43238	-0.200027	-2.82696	2.42691

## Sheet: Figure 2F
Cdc42-mCherrySW											CRIB 3-GFP
Distance	1ritC	1ritC+stdev	1ritC-stdev	2ritC	2ritC+stdev	2ritC-stdev	WT	WT+stdev	WT-stdev		Distance	1ritC	1ritC+stdev	1ritC-stdev	2ritC	2ritC+stdev	2ritC-stdev	WT	WT+stdev	WT-stdev
0	10.4585	13.2552	7.66172	4.01971	9.50995	-1.47053	20.8178	25.7927	15.8429		0	23.9007	29.0728	18.7286	10.8991	14.8928	6.90543	43.1289	56.6956	29.5623
0.04249	10.6822	13.4987	7.8658	4.04164	9.19389	-1.1106	21.0595	26.2949	15.8241		0.04249	24.546	30.2048	18.8872	11.0054	15.0564	6.95448	43.3467	57.0057	29.6877
0.08498	10.8107	13.6517	7.96971	4.06855	9.18465	-1.04755	21.1478	26.5987	15.6969		0.08498	25.3829	32.0736	18.6922	11.4142	15.6005	7.22787	43.1725	56.6397	29.7053
0.12746	10.8562	13.6848	8.02757	4.09953	9.43991	-1.24085	21.2154	26.7175	15.7133		0.12746	25.9482	34.1171	17.7793	11.8999	16.149	7.65085	43.0004	56.2753	29.7256
0.16995	10.8436	13.6626	8.02452	4.14461	9.81113	-1.52191	21.1641	26.6573	15.671		0.16995	25.8116	35.202	16.4212	12.2137	16.498	7.92934	42.7899	55.9733	29.6065
0.21244	10.7687	13.6439	7.89342	4.18454	10.3102	-1.94109	20.9316	26.3471	15.5161		0.21244	25.0792	34.745	15.4134	12.3024	16.6725	7.93241	42.7018	55.5391	29.8644
0.25493	10.6057	13.5957	7.61567	4.10342	10.946	-2.73915	20.5001	25.841	15.1592		0.25493	24.2606	33.4185	15.1027	12.321	16.7516	7.89042	42.5702	54.6226	30.5178
0.29742	10.3595	13.3752	7.3439	3.91602	11.1776	-3.34555	19.9455	25.262	14.629		0.29742	23.7379	32.3202	15.1557	12.2286	16.7147	7.74243	42.1582	53.6033	30.713
0.3399	10.103	13.1429	7.06307	3.70414	10.6614	-3.25312	19.5211	25.0243	14.0178		0.3399	23.3774	31.7823	14.9726	11.9107	16.3609	7.46045	41.4809	53.0815	29.8804
0.38239	9.90973	12.9517	6.8678	3.60997	9.7574	-2.53746	19.2769	25.0791	13.4747		0.38239	22.9745	31.4432	14.5059	11.3684	15.6855	7.05139	40.8744	53.0686	28.6802
0.42488	9.79557	12.893	6.69817	3.66166	9.02497	-1.70164	19.1296	25.272	12.9871		0.42488	22.5544	31.3208	13.7879	10.8781	15.0456	6.7106	40.3649	52.9809	27.7489
0.46737	9.69998	12.8885	6.51148	3.79714	8.69432	-1.10004	18.9442	25.3063	12.582		0.46737	22.2708	31.2257	13.3159	10.5705	14.6543	6.48677	39.9048	52.7378	27.0717
0.50986	9.56606	12.8239	6.30821	3.8793	8.78045	-1.02185	18.601	24.9816	12.2204		0.50986	22.2803	31.3121	13.2485	10.4537	14.5405	6.36684	39.2688	51.8388	26.6989
0.55235	9.44168	12.6824	6.20098	3.79764	9.08906	-1.49378	17.9812	24.113	11.8495		0.55235	22.5142	31.4872	13.5412	10.4317	14.5181	6.34539	38.3402	50.3097	26.3706
0.59483	9.37032	12.5692	6.17144	3.59731	9.16068	-1.96607	17.2601	23.1672	11.3529		0.59483	22.5871	31.4121	13.7621	10.4416	14.4942	6.38886	37.6159	48.9347	26.297
0.63732	9.34784	12.4641	6.23154	3.37336	8.75995	-2.01324	16.5321	22.2968	10.7674		0.63732	22.2699	31.0357	13.5041	10.3057	14.2551	6.3563	37.2643	48.1244	26.4043
0.67981	9.30125	12.3544	6.24807	3.21089	8.30886	-1.88708	16.0131	21.7635	10.2627		0.67981	21.4631	30.0354	12.8909	10.0165	13.8937	6.13939	37.0633	47.9474	26.1792
0.7223	9.22738	12.312	6.1428	3.15947	8.16975	-1.85081	15.7738	21.5449	10.0026		0.7223	20.5575	28.6647	12.4503	9.67422	13.5481	5.80038	36.4468	47.5562	25.3374
0.76479	9.1279	12.2753	5.98054	3.13367	8.07828	-1.81093	15.5493	21.2935	9.8051		0.76479	19.9893	27.4134	12.5652	9.41986	13.364	5.47578	35.1983	46.4028	23.9937
0.80727	9.02388	12.2043	5.84347	3.14033	8.06978	-1.78912	15.1708	20.8711	9.47048		0.80727	19.9171	26.9412	12.8929	9.43112	13.4762	5.38603	33.6768	44.3799	22.9736
0.84976	8.94477	12.1159	5.77368	3.13668	8.05126	-1.77789	14.5985	20.1796	9.0174		0.84976	20.159	27.1584	13.1597	9.51004	13.6248	5.39532	32.5033	42.816	22.1906
0.89225	8.86428	11.9233	5.80521	3.179	8.29344	-1.93544	13.9075	19.3174	8.4976		0.89225	20.4206	27.5244	13.3169	9.4652	13.5979	5.33246	31.8402	42.4095	21.2709
0.93474	8.74493	11.6614	5.82842	3.16034	8.50269	-2.18201	13.2359	18.5334	7.93843		0.93474	20.4509	27.6044	13.2973	9.03171	13.1149	4.94849	31.4042	42.5023	20.3061
0.97723	8.54005	11.3281	5.75196	3.08967	8.45062	-2.27128	12.5165	17.7749	7.25818		0.97723	20.1139	27.185	13.0428	8.44317	12.4663	4.42002	30.6792	42.2397	19.1187
1.01971	8.24091	10.9566	5.52524	2.94892	8.36208	-2.46425	11.8087	16.936	6.68134		1.01971	19.5389	26.4069	12.6709	8.05509	12.0009	4.10927	29.4234	40.8926	17.9542
1.0622	7.88012	10.53	5.23025	2.82575	8.571	-2.91951	11.1695	16.183	6.156		1.0622	19.0017	25.474	12.5294	8.03295	11.9096	4.15633	27.9412	38.7968	17.0857
1.10469	7.48458	10.042	4.92715	2.76512	8.58535	-3.05512	10.7545	15.7627	5.7463		1.10469	18.5844	24.7954	12.3733	8.05028	11.9494	4.15112	26.6375	36.4927	16.7823
1.14718	7.15945	9.62238	4.69651	2.76553	8.35435	-2.82329	10.6221	15.8153	5.42895		1.14718	18.173	24.4897	11.8563	7.89719	11.8923	3.90209	25.7713	34.7819	16.7606
1.18967	6.95943	9.35236	4.56649	2.77339	8.07649	-2.52971	10.5227	15.8	5.2454		1.18967	17.6343	24.2514	11.0172	7.67253	11.7511	3.59391	25.1057	33.6968	16.5146
1.23216	6.83058	9.22739	4.43378	2.756	7.81952	-2.30752	10.441	15.7442	5.13776		1.23216	16.9267	23.6808	10.1727	7.57787	11.7227	3.433	24.4443	32.84	16.0485
1.27464	6.7007	9.1438	4.2576	2.70725	7.31208	-1.89758	10.182	15.3707	4.99333		1.27464	16.197	22.6991	9.6949	7.4838	11.6325	3.33509	23.5157	31.6404	15.3909
1.31713	6.51092	9.02991	3.99193	2.65029	6.97665	-1.67607	9.79652	14.7645	4.82854		1.31713	15.5661	21.9532	9.17897	7.34385	11.5249	3.16275	22.4797	30.2712	14.6882
1.35962	6.25224	8.81803	3.68645	2.60858	7.1322	-1.91505	9.2736	13.9288	4.61843		1.35962	15.1206	22.0833	8.15793	7.24626	11.3882	3.10429	21.5177	29.0545	13.9809
1.40211	6.02669	8.58849	3.46488	2.53588	7.47624	-2.40448	8.72	12.9699	4.47013		1.40211	14.9007	22.5985	7.20291	7.16832	11.1733	3.16332	20.6594	28.1367	13.1821
1.4446	5.82291	8.35689	3.28893	2.38692	7.55591	-2.78207	8.28878	12.275	4.30257		1.4446	14.6059	22.4907	6.72108	6.96155	10.6374	3.28574	19.8582	27.3558	12.3605
1.48708	5.64992	8.13378	3.16605	2.18798	7.22709	-2.85114	8.06988	12.0486	4.09117		1.48708	14.0444	21.4473	6.64157	6.60294	9.97027	3.23562	19.0747	26.4913	11.6582
1.52957	5.47676	7.91263	3.04088	2.00244	6.89838	-2.89351	7.95263	12.0843	3.82096		1.52957	13.1693	19.8277	6.51086	6.31443	9.45792	3.17094	18.4206	25.8593	10.982
1.57206	5.29979	7.6845	2.91508	1.89884	7.0223	-3.22461	7.78143	12.0261	3.53677		1.57206	12.2894	18.3601	6.21872	6.2991	9.40751	3.19068	17.9562	25.4582	10.4543
1.61455	5.10259	7.39406	2.81113	1.8207	7.52392	-3.88252	7.47116	11.6967	3.24562		1.61455	11.5912	17.521	5.66142	6.38485	9.56315	3.20655	17.6866	25.2907	10.0824
1.65704	4.88434	7.07571	2.69297	1.74226	8.08532	-4.60081	7.03444	11.1117	2.95718		1.65704	10.9922	17.0646	4.91982	6.32769	9.5705	3.08487	17.3544	24.9873	9.72153
1.69952	4.65211	6.77378	2.53045	1.64784	8.28151	-4.98583	6.52856	10.3742	2.68287		1.69952	10.4757	16.7621	4.18921	6.08404	9.3297	2.83837	16.8326	24.3525	9.31263
1.74201	4.46112	6.49835	2.42389	1.57162	8.09294	-4.94969	6.00597	9.71697	2.29497		1.74201	10.1029	16.5781	3.6277	5.86254	9.0584	2.66669	16.2315	23.5993	8.86369
1.7845	4.33166	6.26165	2.40168	1.51101	7.8148	-4.79277	5.53417	9.22273	1.8456		1.7845	9.80514	16.302	3.30824	5.83784	9.00227	2.67342	15.6087	22.8364	8.38094
1.82699	4.22211	6.08029	2.36393	1.4651	7.7657	-4.83551	5.19242	8.92142	1.46342		1.82699	9.43301	15.7517	3.11428	5.90857	9.12927	2.68787	15.032	22.3052	7.75868
1.86948	4.14247	6.00067	2.28426	1.40378	7.79293	-4.98538	5.03433	8.78746	1.2812		1.86948	9.01001	15.0122	3.00779	5.84854	9.21757	2.47951	14.4244	21.7514	7.0975
1.91196	4.02671	5.91061	2.14281	1.34359	7.61993	-4.93275	5.05609	8.84841	1.26377		1.91196	8.56002	14.1643	2.9557	5.61877	9.16132	2.07622	13.7795	21.0511	6.50797
1.95445	3.85616	5.71844	1.99388	1.3092	7.30945	-4.69104	5.05268	8.81032	1.29504		1.95445	8.07769	13.2644	2.89093	5.30558	8.95602	1.65514	12.9527	19.8621	6.04329
1.99694	3.6348	5.43769	1.83191	1.36197	7.16522	-4.44129	4.96751	8.61712	1.31791		1.99694	7.6145	12.6713	2.55772	5.05786	8.8066	1.30913	11.9372	18.3959	5.47853
2.03943	3.41144	5.12225	1.70063	1.46204	7.06451	-4.14042	4.79814	8.27603	1.32025		2.03943	7.12228	12.0981	2.14644	4.82036	8.70339	0.937334	10.8151	16.7208	4.90939
2.08192	3.22306	4.88195	1.56417	1.5608	6.67523	-3.55362	4.62285	8.09399	1.15172		2.08192	6.54523	11.3526	1.7379	4.50474	8.57055	0.438922	9.81621	15.2517	4.38075
2.12441	3.084	4.72372	1.44428	1.58782	6.05407	-2.87843	4.54749	8.10452	0.990459		2.12441	5.92339	10.3998	1.44701	4.09776	8.30782	-0.112307	9.22299	14.5153	3.93071
2.16689	2.99396	4.672	1.31592	1.50642	5.60418	-2.59134	4.47489	8.02488	0.924896		2.16689	5.37138	9.6577	1.08507	3.72757	7.94066	-0.485524	9.00456	14.5496	3.45955
2.20938	2.90136	4.62394	1.17879	1.33567	5.49438	-2.82304	4.32469	7.77756	0.871809		2.20938	4.88891	9.09817	0.67964	3.50454	7.54576	-0.536684	8.87053	14.84	2.90106
2.25187	2.81962	4.56904	1.07021	1.16771	5.508	-3.17258	4.10587	7.57132	0.640415		2.25187	4.50561	8.71293	0.298287	3.41814	7.2674	-0.431124	8.46579	14.7086	2.22298
2.29436	2.75909	4.51227	1.00591	1.0144	5.39875	-3.36995	3.9111	7.44337	0.378833		2.29436	4.09801	8.20321	-0.00718572	3.35519	7.12082	-0.410447	7.77844	13.8687	1.68819
2.33685	2.71573	4.48002	0.951436	0.977894	5.35037	-3.39458	3.64759	7.16267	0.132513		2.33685	3.70176	7.65468	-0.251169	3.33201	7.22907	-0.565043	6.93662	12.439	1.43426
2.37933	2.66891	4.41471	0.923106	1.00974	5.34827	-3.32879	3.41869	6.82391	0.0134743		2.37933	3.35143	7.10656	-0.403697	3.28162	7.40475	-0.841504	6.19661	10.9835	1.40976
2.42182	2.57232	4.25635	0.888299	1.06766	5.23745	-3.10214	3.22367	6.5227	-0.0753528		2.42182	3.03057	6.57448	-0.513342	3.10381	7.47542	-1.26779	5.53515	9.63728	1.43301
2.46431	2.41922	4.02942	0.809015	1.03043	4.80042	-2.73956	3.18524	6.49808	-0.127588		2.46431	2.70998	6.04825	-0.628296	2.70555	7.19493	-1.78382	5.02086	8.62155	1.42017
2.5068	2.27894	3.8292	0.728686	0.900571	4.2856	-2.48446	3.30151	6.6723	-0.0692819		2.5068	2.34211	5.45391	-0.769695	2.22331	6.7362	-2.28958	4.64088	8.00864	1.27311
2.54929	2.20214	3.66323	0.741041	0.706577	3.91613	-2.50298	3.45841	6.86056	0.0562535		2.54929	2.01673	4.95062	-0.917156	1.74581	6.23272	-2.7411	4.34559	7.85896	0.832219
2.59177	2.16707	3.5188	0.815337	0.546577	3.66897	-2.57582	3.49217	7.04289	-0.0585526		2.59177	1.87697	4.78108	-1.02714	1.33182	5.84562	-3.18199	3.99253	7.66066	0.324392
2.63426	2.12121	3.37343	0.868998	0.45922	3.37926	-2.46082	3.33307	7.07586	-0.409708		2.63426	1.94051	4.97014	-1.08911	1.05776	5.65837	-3.54286	3.64803	7.24466	0.0514006
2.67675	2.00931	3.19797	0.82066	0.423454	3.14871	-2.3018	3.08686	6.93531	-0.761585		2.67675	2.00863	5.15086	-1.13359	1.06635	5.75294	-3.62023	3.41556	6.80044	0.0306736
2.71924	1.84379	3.0152	0.67239	0.403255	3.07313	-2.26662	2.92277	6.74111	-0.895565		2.71924	1.90326	4.97697	-1.17045	1.33806	6.06626	-3.39015	3.21976	6.32751	0.112013
2.76173	1.67025	2.86593	0.474572	0.341154	3.0769	-2.39459	2.96121	6.73188	-0.809453		2.76173	1.66212	4.53519	-1.21096	1.67888	6.381	-3.02323	3.01059	5.9404	0.0807897
2.80422	1.53759	2.77899	0.2962	0.246927	3.12471	-2.63086	3.00263	6.66766	-0.662391		2.80422	1.48254	4.24628	-1.28121	1.82714	6.39558	-2.74129	2.82334	5.70666	-0.0599837
2.8467	1.47695	2.75789	0.196017	0.173009	3.17284	-2.82682	2.90472	6.45867	-0.649217		2.8467	1.45133	4.31441	-1.41175	1.67851	6.15604	-2.79901	2.68176	5.4988	-0.135291
2.88919	1.4615	2.74382	0.17918	0.0931857	3.12971	-2.94334	2.61642	6.01455	-0.781707		2.88919	1.48875	4.59	-1.6125	1.40105	5.84779	-3.04569	2.48929	5.13374	-0.155155
2.93168	1.45597	2.68892	0.223011	-0.0224999	2.97263	-3.01763	2.29783	5.57642	-0.98076		2.93168	1.46792	4.63742	-1.70158	1.20401	5.63749	-3.22947	2.26644	4.78367	-0.250796
2.97417	1.4394	2.65107	0.227738	-0.185321	2.83453	-3.20518	2.12348	5.26761	-1.02064		2.97417	1.34971	4.19394	-1.49452	1.17209	5.51397	-3.1698	2.11492	4.71524	-0.485413
3.01666	1.397	2.62915	0.164847	-0.326715	2.74372	-3.39715	1.99162	4.98027	-0.997041		3.01666	1.17015	3.48066	-1.14036	1.12654	5.38233	-3.12926	1.95606	4.66432	-0.752207
3.05914	1.33484	2.61435	0.0553376	-0.387135	2.66015	-3.43442	1.91535	4.8142	-0.983506		3.05914	0.991554	2.93797	-0.954863	0.938137	5.17864	-3.30236	1.69158	4.35119	-0.968037
3.10163	1.26737	2.57167	-0.0369325	-0.406507	2.59126	-3.40427	1.90497	4.89375	-1.0838		3.10163	0.865538	2.85038	-1.11931	0.653691	4.89707	-3.58969	1.44341	4.0878	-1.20099
3.14412	1.21044	2.51387	-0.0929963	-0.434571	2.53707	-3.40622	1.89247	5.04395	-1.25901		3.14412	0.805434	3.06941	-1.45854	0.379043	4.61002	-3.85193	1.37146	4.09806	-1.35513
3.18661	1.15771	2.40618	-0.0907522	-0.499616	2.36621	-3.36544	1.85075	5.15741	-1.4559		3.18661	0.771424	3.22784	-1.68499	0.21404	4.37042	-3.94234	1.3746	4.23759	-1.48838
3.2291	1.11758	2.3178	-0.0826459	-0.585759	2.08083	-3.25235	1.70326	5.06108	-1.65457		3.2291	0.762392	3.22538	-1.7006	0.137863	4.08831	-3.81258	1.20704	3.93219	-1.51812
3.27158	1.11406	2.30006	-0.0719449	-0.687965	1.97055	-3.34648	1.56741	4.84449	-1.70967		3.27158	0.773076	3.16822	-1.62207	0.135809	3.7967	-3.52508	0.872813	3.09618	-1.35056
3.31407	1.14893	2.34779	-0.0499312	-0.784833	2.00127	-3.57093	1.58971	4.81285	-1.63343		3.31407	0.801848	3.23435	-1.63065	0.163214	3.58942	-3.26299	0.564628	2.24167	-1.11242
3.35656	1.18159	2.38729	-0.0241222	-0.867887	2.00904	-3.74481	1.65648	4.95228	-1.63931		3.35656	0.815616	3.27356	-1.64232	0.172717	3.45303	-3.1076	0.415317	1.80341	-0.972779
3.39905	1.15457	2.35988	-0.0507522	-0.939931	1.93731	-3.81717	1.67213	5.07223	-1.72797		3.39905	0.785958	3.06796	-1.49605	0.134235	3.39776	-3.12929	0.354007	1.7138	-1.00578
3.44154	1.06223	2.23438	-0.10993	-1.01761	1.77182	-3.80704	1.56788	4.93596	-1.80019		3.44154	0.727298	2.69971	-1.24511	0.0593829	3.37351	-3.25474	0.288548	1.7042	-1.1271
3.48402	0.955012	2.05608	-0.146057	-1.08272	1.54383	-3.70926	1.41747	4.61317	-1.77823		3.48402	0.630218	2.32776	-1.06732	-0.0361021	3.38458	-3.45678	0.212252	1.69404	-1.26954
3.52651	0.858865	1.87749	-0.159756	-1.11774	1.19823	-3.4337	1.40309	4.48064	-1.67446		3.52651	0.490279	2.05445	-1.07389	-0.156014	3.39083	-3.70286	0.210859	1.76645	-1.34473
3.569	0.767325	1.75139	-0.216736	-1.09494	0.922262	-3.11214	1.49705	4.5591	-1.565		3.569	0.380383	1.98879	-1.22802	-0.27517	3.46569	-4.01603	0.288787	1.91559	-1.33801
3.61149	0.665966	1.64868	-0.316748	-1.03522	1.00738	-3.07783	1.60482	4.75191	-1.54228		3.61149	0.36342	2.15703	-1.43019	-0.313529	3.68079	-4.30784	0.343726	1.94352	-1.25607
3.65398	0.578234	1.5826	-0.426131	-1.01338	1.21351	-3.24027	1.62953	4.78014	-1.52109		3.65398	0.407882	2.43124	-1.61547	-0.295672	3.81349	-4.40484	0.304079	1.81783	-1.20968
3.69647	0.50933	1.52755	-0.508889	-1.02174	1.2598	-3.30327	1.54706	4.58042	-1.4863		3.69647	0.374745	2.48648	-1.73699	-0.331096	3.71419	-4.37638	0.216159	1.72326	-1.29095
3.73895	0.453077	1.4549	-0.548742	-1.06567	1.11242	-3.24375	1.42422	4.33032	-1.48189		3.73895	0.24076	2.31939	-1.83787	-0.415314	3.44473	-4.27536	0.130216	1.74357	-1.48313
3.78144	0.405782	1.41249	-0.600921	-1.0957	0.911019	-3.10241	1.36265	4.23034	-1.50504		3.78144	0.0655075	2.12822	-1.9972	-0.430142	3.20833	-4.06861	0.0163573	1.6595	-1.62679
3.82393	0.369148	1.43524	-0.69694	-1.08773	0.841828	-3.01728	1.32901	4.21465	-1.55664		3.82393	-0.0820522	2.02636	-2.19047	-0.332475	3.15437	-3.81932	-0.122444	1.39059	-1.63547
3.86642	0.368269	1.49015	-0.753608	-1.04532	1.03237	-3.12301	1.23977	4.08383	-1.60429		3.86642	-0.144651	2.02735	-2.31665	-0.203789	3.18716	-3.59474	-0.247954	1.07845	-1.57435
3.90891	0.412368	1.57125	-0.746513	-0.984663	1.24036	-3.20968	1.0146	3.6929	-1.6637		3.90891	-0.106183	2.02989	-2.24226	-0.139466	3.2002	-3.47913	-0.269498	0.97478	-1.51378
3.95139	0.478033	1.6702	-0.714132	-0.885589	1.24984	-3.02101	0.766143	3.27055	-1.73827		3.95139	-0.0126775	1.95473	-1.98009	-0.189692	3.18558	-3.56496	-0.188593	1.05707	-1.43426
3.99388	0.518156	1.75187	-0.715556	-0.761206	1.12364	-2.64605	0.633371	3.08826	-1.82152		3.99388	0.0612769	1.87596	-1.75341	-0.299624	3.19398	-3.79323	-0.114792	1.10278	-1.33236
4.03637	0.507651	1.76995	-0.754645	-0.643226	1.0576	-2.34406	0.633956	3.11638	-1.84847		4.03637	0.111559	1.95011	-1.72699	-0.371861	3.29773	-4.04145	-0.169527	0.933032	-1.27209
4.07886	0.452233	1.71568	-0.811212	-0.5451	1.14033	-2.23053	0.66106	3.11897	-1.79685		4.07886	0.166071	2.12511	-1.79297	-0.353724	3.53809	-4.24554	-0.309131	0.669318	-1.28758
4.12135	0.380495	1.62673	-0.865735	-0.468429	1.29584	-2.2327	0.671138	3.10942	-1.76715		4.12135	0.229741	2.24558	-1.78609	-0.359706	3.7951	-4.51452	-0.420837	0.558876	-1.40055
4.16383	0.296863	1.51345	-0.919722	-0.373587	1.54398	-2.29115	0.648682	3.10749	-1.81012		4.16383	0.298703	2.3259	-1.7285	-0.470299	3.97973	-4.92032	-0.462684	0.570059	-1.49543
4.20632	0.212148	1.39144	-0.96714	-0.275805	1.76266	-2.31427	0.622435	3.06928	-1.82441		4.20632	0.339269	2.33334	-1.6548	-0.58786	4.0611	-5.23682	-0.49352	0.513255	-1.50029
4.24881	0.141496	1.29416	-1.01117	-0.19836	1.86137	-2.25809	0.631124	3.0521	-1.78986		4.24881	0.303855	2.15735	-1.54964	-0.540104	4.12397	-5.20418	-0.550795	0.397025	-1.49862
4.2913	0.119071	1.24543	-1.00729	-0.18137	1.87353	-2.23627	0.619005	3.11586	-1.87785		4.2913	0.154653	1.81094	-1.50163	-0.328705	4.12162	-4.77903	-0.605288	0.310074	-1.52065
4.33379	0.14016	1.23025	-0.949933	-0.237321	1.80178	-2.27642	0.482467	3.08403	-2.11909		4.33379	-0.0571538	1.51084	-1.62514	-0.0783235	4.05345	-4.2101	-0.670503	0.248984	-1.58999
4.37628	0.170938	1.21953	-0.877657	-0.286056	1.69694	-2.26905	0.24483	2.80159	-2.31193		4.37628	-0.198511	1.42317	-1.82019	0.124077	4.03869	-3.79054	-0.751598	0.17699	-1.68019
4.41876	0.174675	1.17108	-0.82173	-0.283758	1.64241	-2.20992	-0.0220635	2.35056	-2.39468		4.41876	-0.208688	1.56267	-1.98005	0.211662	4.06853	-3.64521	-0.773116	0.0802271	-1.62646
4.46125	0.149458	1.12787	-0.828958	-0.273478	1.7071	-2.25405	-0.150242	2.08753	-2.38801		4.46125	-0.165891	1.69955	-2.03133	0.175072	4.09304	-3.74289	-0.684829	0.0711978	-1.44086
4.50374	0.129581	1.1177	-0.858539	-0.303346	1.70278	-2.30947	-0.101607	2.12528	-2.32849		4.50374	-0.155583	1.61051	-1.92167	0.0388124	3.97613	-3.8985	-0.566026	0.135253	-1.26731
4.54623	0.115998	1.1191	-0.887106	-0.358619	1.50619	-2.22342	0.0676869	2.40139	-2.26601		4.54623	-0.171899	1.38983	-1.73362	-0.155478	3.74067	-4.05162	-0.521383	0.158038	-1.2008
4.58872	0.113432	1.0927	-0.865839	-0.412867	1.25552	-2.08126	0.221016	2.73068	-2.28864		4.58872	-0.153424	1.27293	-1.57978	-0.312228	3.45454	-4.079	-0.544366	0.221199	-1.30993
4.6312	0.0829121	1.00559	-0.83977	-0.394332	1.27633	-2.065	0.2918	2.95616	-2.37256		4.6312	-0.0959341	1.3389	-1.53077	-0.366566	3.26989	-4.00302	-0.589398	0.321705	-1.5005
4.67369	0.0441756	0.968537	-0.880186	-0.341077	1.45534	-2.13749	0.295403	3.01846	-2.42765		4.67369	-0.0236591	1.53536	-1.58268	-0.352442	3.19358	-3.89846	-0.557869	0.469298	-1.58504
4.71618	0.0444953	1.03766	-0.948669	-0.256578	1.63	-2.14316	0.301556	3.08348	-2.48037		4.71618	0.0488113	1.74139	-1.64377	-0.291283	3.23912	-3.82169	-0.45698	0.63488	-1.54884
4.75867	0.086775	1.12702	-0.953467	-0.224128	1.71488	-2.16314	0.289032	3.17153	-2.59347		4.75867	0.1377	1.88765	-1.61225	-0.14288	3.4314	-3.71716	-0.397811	0.680636	-1.47626
4.80116	0.144725	1.18896	-0.899508	-0.259819	1.64158	-2.16121	0.215724	3.17217	-2.74072		4.80116	0.272322	2.05998	-1.51534	0.0118874	3.66311	-3.63933	-0.451643	0.544851	-1.44814
4.84364	0.145462	1.17465	-0.883722	-0.380454	1.42861	-2.18952	0.0199903	2.90513	-2.86515		4.84364	0.415284	2.2653	-1.43473	0.0768341	3.79995	-3.64628	-0.539727	0.366924	-1.44638
4.88613	0.113407	1.14346	-0.91665	-0.476404	1.30532	-2.25812	-0.163782	2.53784	-2.8654		4.88613	0.534805	2.51314	-1.44353	0.0940524	3.85808	-3.66997	-0.566899	0.339577	-1.47337
4.92862	0.0435678	1.10437	-1.01723	-0.513923	1.27881	-2.30665	-0.188818	2.4488	-2.82644		4.92862	0.591789	2.6905	-1.50693	0.212629	3.98174	-3.55649	-0.520045	0.428364	-1.46845
4.97111	-0.0301575	1.06698	-1.1273	-0.478593	1.34147	-2.29866	-0.0700312	2.64606	-2.78612		4.97111	0.579493	2.64094	-1.48195	0.406026	4.19502	-3.38297	-0.43905	0.577057	-1.45516
5.0136	-0.0846807	1.06452	-1.23388	-0.406024	1.48765	-2.2997	0.0874634	2.93176	-2.75684		5.0136	0.496673	2.37755	-1.3842	0.556976	4.37561	-3.26166	-0.349847	0.737407	-1.4371
5.05608	-0.118178	1.07597	-1.31232	-0.302888	1.69082	-2.2966	0.188425	3.05986	-2.68301		5.05608	0.411144	2.1149	-1.29261	0.557935	4.36149	-3.24562	-0.271183	0.794831	-1.3372
5.09857	-0.123239	1.10342	-1.3499	-0.189176	1.91061	-2.28896	0.144488	2.88128	-2.59231		5.09857	0.393635	2.04602	-1.25875	0.470552	4.20021	-3.2591	-0.240185	0.733927	-1.2143
5.14106	-0.114158	1.09206	-1.32038	-0.0668011	2.08263	-2.21623	0.0623346	2.6962	-2.57154		5.14106	0.440856	2.18255	-1.30084	0.381532	4.06076	-3.2977	-0.260682	0.689042	-1.21041
5.18355	-0.111719	1.02969	-1.25313	0.030246	2.21715	-2.15666	-0.0439747	2.48458	-2.57253		5.18355	0.470409	2.28671	-1.34589	0.356031	4.03988	-3.32782	-0.328413	0.643755	-1.30058
5.22604	-0.131411	0.928209	-1.19103	0.204374	2.39066	-1.98191	-0.139107	2.37256	-2.65077		5.22604	0.424989	2.24001	-1.39003	0.468301	4.09789	-3.16129	-0.413179	0.551356	-1.37771
5.26853	-0.158148	0.859342	-1.17564	0.216491	2.44962	-2.01664	-0.253265	2.2903	-2.79683		5.26853	0.361535	2.19511	-1.47204	0.59031	4.21591	-3.03529	-0.467434	0.417497	-1.35236
5.31101	-0.16099	0.884635	-1.20661	0.224855	2.63777	-2.18806	-0.431178	2.13102	-2.99337		5.31101	0.356618	2.23451	-1.52127	0.7811	4.55384	-2.99164	-0.428452	0.326626	-1.18353
5.3535	-0.149206	0.946592	-1.245	0.365727	2.98196	-2.25051	-0.607264	1.9741	-3.18862		5.3535	0.418313	2.29248	-1.45585	0.848889	5.01314	-3.31536	-0.306623	0.373136	-0.986383
5.39599	-0.117065	1.02997	-1.2641	0.398144	3.14023	-2.34394	-0.731227	1.95535	-3.4178		5.39599	0.443778	2.24283	-1.35527	0.861702	5.42531	-3.7019	-0.17636	0.596103	-0.948823
5.43848	-0.0968097	1.09406	-1.28767	0.450931	3.21806	-2.3162	-0.762251	1.99936	-3.52386		5.43848	0.38926	2.04966	-1.27114	0.829054	5.52478	-3.86667	-0.150526	0.704952	-1.006
5.48097	-0.0924332	1.13445	-1.31932	0.544946	3.36887	-2.27897	-0.748834	1.96178	-3.45945		5.48097	0.319523	1.96569	-1.32664	0.836631	5.44915	-3.77589	-0.244523	0.584101	-1.07315
5.52345	-0.0432884	1.25403	-1.34061	0.654169	3.64764	-2.3393	-0.705746	1.88021	-3.2917		5.52345	0.269711	2.01058	-1.47116	0.879449	5.38754	-3.62864	-0.349203	0.460077	-1.15848
5.56594	-0.0510777	1.28605	-1.3882	0.700935	3.82634	-2.42447	-0.582717	1.95115	-3.11658		5.56594	0.223513	2.02174	-1.57472	0.874029	5.32987	-3.58181	-0.364376	0.454649	-1.1834
5.60843	0.000394001	1.43688	-1.43609	0.638138	3.64333	-2.36706	-0.381282	2.13127	-2.89383		5.60843	0.339337	2.19611	-1.51744	0.828046	5.27504	-3.61895	-0.353505	0.474666	-1.18168
5.65092	0.059267	1.56661	-1.44808	0.485047	3.27679	-2.3067	-0.139423	2.37415	-2.653		5.65092	0.470828	2.36581	-1.42415	0.809789	5.27269	-3.65311	-0.379057	0.442057	-1.20017
5.69341	0.0597986	1.59729	-1.47769	0.372065	3.14614	-2.40201	0.0196046	2.49264	-2.45343		5.69341	0.560118	2.54782	-1.42758	0.875387	5.35869	-3.60792	-0.424732	0.337435	-1.1869
5.73589	0.078095	1.59642	-1.44023	0.383035	3.29567	-2.5296	-0.099775	2.2552	-2.45475		5.73589	0.39696	2.27897	-1.48505	1.02078	5.49029	-3.44873	-0.414589	0.337914	-1.16709
5.77838	-0.0171566	1.41831	-1.45262	0.451564	3.56468	-2.66155	-0.22858	2.20787	-2.66503		5.77838	0.387095	2.25216	-1.47797	1.18726	5.59088	-3.21636	-0.376374	0.471612	-1.22436
5.82087	-0.068894	1.32013	-1.45792	0.688706	4.0159	-2.63849	-0.359299	2.14605	-2.86465		5.82087	0.358922	2.31249	-1.59464	1.4506	5.84757	-2.94637	-0.318559	0.662798	-1.29992
5.86336	-0.244221	1.11419	-1.60263	0.746689	4.15459	-2.66121	-0.381295	2.13215	-2.89474		5.86336	0.432902	2.82284	-1.95704	1.44642	5.85437	-2.96152	-0.276578	0.765355	-1.31851
5.90585	-0.309579	1.04234	-1.6615	0.702888	3.93332	-2.52755	-0.316544	2.16945	-2.80254		5.90585	0.616599	3.49036	-2.25716	1.37776	5.86487	-3.10935	-0.323222	0.620734	-1.26718
5.94834	-0.473032	0.817707	-1.76377	0.740991	3.67223	-2.19025	-0.335921	2.06259	-2.73443		5.94834	0.847711	4.29212	-2.59669	1.20089	5.67753	-3.27575	-0.414986	0.337859	-1.16783
5.99082	-0.65907	0.484577	-1.80272	0.840148	3.59472	-1.91442	-0.37654	2.00379	-2.75688		5.99082	0.984254	4.80969	-2.84119	1.07784	5.50363	-3.34795	-0.412506	0.259957	-1.08497
6.03331	-0.65276	0.482548	-1.78807	0.938221	3.72305	-1.84661	-0.497968	2.0066	-3.00254		6.03331	1.013	5.27971	-3.2537	1.01274	5.30204	-3.27656	-0.303984	0.457242	-1.06521

## Sheet: Figure 3A
Cdc42-1ritC (DD=0.0033, rD=0.025)								Cdc42-2ritC (DD=0.001, rD=0.00224)								Cdc42-3ritC (DD=0.0003, rD=0.001)
Arclength from centroid	Cdc42-GDP	Cdc42-GTP	Scd1/2	Scd1/2/Cdc42-GTP	sGAP	All Cdc42		Arclength from centroid	Cdc42-GDP	Cdc42-GTP	Scd1/2	Scd1/2/Cdc42-GTP	sGAP	All Cdc42		Arclength from centroid	Cdc42-GDP	Cdc42-GTP	Scd1/2	Scd1/2/Cdc42-GTP	sGAP	All Cdc42
0.005	42.2163	25.3298	0	33.773	8.44325	101.319		0.005	6.95002	6.95002	0	0	20.85	13.9		0.005	51.0318	6.37897	0	19.1369	38.2738	76.5477
0.015	25.33	33.7734	11.2578	42.2167	0	101.32		0.015	39.3838	16.2169	0	16.2169	11.5835	71.8176		0.015	57.4113	6.37904	10.6317	8.50538	29.7688	72.2958
0.025	11.8209	32.0854	5.06611	37.1515	0	81.0577		0.025	33.3611	15.2905	1.39005	20.8507	12.5104	69.5023		0.025	45.93	8.93084	3.8275	16.5858	33.1717	71.4467
0.035	20.5063	65.1377	2.41251	25.3313	0	110.975		0.035	25.8159	18.8655	1.98584	22.8372	12.908	67.5186		0.035	59.237	5.46803	0.911338	11.8474	35.5422	76.5524
0.045	12.1971	53.4794	1.87647	33.7765	1.87647	99.453		0.045	40.1598	21.6245	6.95073	13.1292	10.0399	74.9134		0.045	43.2397	7.08848	0.708848	8.50617	39.6955	58.8344
0.055	20.7276	42.2228	1.53537	33.7782	2.30306	96.7286		0.055	30.9639	15.7979	4.42342	15.166	10.7426	61.9279		0.055	52.1996	9.27994	2.89998	9.85993	42.9197	71.3395
0.065	25.3352	60.4148	2.59849	22.7368	2.59849	108.487		0.065	28.3408	16.5767	5.88205	18.7156	13.3683	63.6331		0.065	50.0612	4.90796	2.94478	9.32513	40.7361	64.2943
0.075	17.4544	40.5393	1.68914	21.3957	1.68914	79.3895		0.075	29.6619	18.0752	2.31734	21.3195	10.1963	69.0567		0.075	56.1511	6.38081	2.12694	8.93313	36.5833	71.4651
0.085	21.3644	43.7225	6.95584	29.8108	2.48423	94.8976		0.085	24.5386	16.768	2.04488	21.6757	12.2693	62.9823		0.085	45.0447	4.87984	2.25224	9.75969	35.285	59.6843
0.095	19.1173	50.683	1.77835	25.3415	2.66753	95.1418		0.095	32.2045	21.9576	2.56172	17.5661	10.9788	71.7281		0.095	49.0401	8.06138	2.68713	11.4203	46.017	68.5217
0.105	22.1258	51.8951	2.81601	33.3898	1.60915	107.411		0.105	27.1535	15.8947	4.30483	17.2193	13.9079	60.2676		0.105	51.6685	6.68652	2.43146	8.51011	41.0309	66.8652
0.115	19.1021	55.4695	2.57143	32.6939	1.83674	107.265		0.115	31.4475	15.4214	4.23332	17.2357	11.7928	64.1045		0.115	54.1193	9.99126	2.49782	12.4891	34.9694	76.5997
0.125	16.9001	51.3762	3.71801	30.0821	2.02801	98.3584		0.125	32.8304	16.4152	2.22579	15.8588	9.18139	65.1044		0.125	50.3067	8.17164	2.29827	11.236	43.4118	69.7143
0.135	22.8494	51.646	3.44307	24.7275	1.25202	99.2229		0.135	30.6602	12.8825	4.63768	17.7778	8.24477	61.3205		0.135	48.4783	9.45918	1.1824	15.3712	41.3839	73.3087
0.145	19.2365	52.7545	4.37192	31.1864	1.45731	103.177		0.145	23.9915	18.2335	3.11889	13.1953	11.276	55.4203		0.145	50.4263	7.48688	2.64243	12.9919	39.8566	70.9052
0.155	16.9074	46.3589	4.09049	29.1789	4.09049	92.4452		0.155	32.3238	18.8556	3.36707	13.2438	12.7949	64.4232		0.155	54.1852	7.82905	3.09041	10.0954	35.6428	72.1096
0.165	21.0096	49.9618	2.81836	28.696	1.53729	99.6675		0.165	29.3153	20.0356	4.00713	16.8721	10.3342	66.2231		0.165	51.4904	7.74292	2.71002	11.6144	36.3917	70.8477
0.175	19.8125	49.048	4.5907	25.8529	1.20808	94.7135		0.175	26.6506	19.0929	2.78439	15.1152	10.9387	60.8587		0.175	48.5566	9.67481	1.64289	11.3177	43.2628	69.5491
0.185	19.6594	49.1486	3.65757	26.0602	2.05738	94.8682		0.185	25.9673	22.3921	3.76338	19.3814	10.1611	67.7409		0.185	48.0129	8.29	2.0725	9.49896	40.4137	65.8019
0.195	16.7026	42.082	2.16917	31.8869	1.95226	90.6715		0.195	24.6405	19.641	2.14265	17.1412	15.7128	61.4227		0.195	54.0816	6.55534	1.47495	9.66913	43.1014	70.306
0.205	18.7805	54.8967	4.74671	25.7973	1.85741	99.4745		0.205	26.6711	17.1578	3.39759	14.7795	10.3626	58.6084		0.205	47.4001	7.95199	2.49474	11.3823	40.2277	66.7343
0.215	22.8314	43.4977	5.70784	29.917	1.96822	96.246		0.215	29.9724	18.9555	3.24026	15.2292	11.3409	64.1572		0.215	50.5585	8.17857	1.78442	11.0039	39.4059	69.7409
0.225	21.4454	49.2867	2.63364	29.5344	1.69305	100.266		0.225	29.7307	20.5947	2.32271	17.1881	11.149	67.5135		0.225	50.4542	6.9641	1.56337	12.3648	34.8205	69.7832
0.235	18.7361	47.741	3.24279	26.4828	1.62139	92.9599		0.235	31.1416	20.4645	3.26245	15.4225	11.122	67.0286		0.235	49.6798	9.1193	3.13051	11.297	38.9272	70.0961
0.245	19.5314	43.7296	2.76551	29.5564	3.1112	92.8174		0.245	30.3047	18.2113	2.84552	14.2276	9.9593	62.7436		0.245	52.4955	6.65987	3.13406	10.708	37.3475	69.8634
0.255	22.2586	44.0188	2.49163	30.7301	1.32887	97.0076		0.255	28.4402	15.9976	2.5979	19.0057	10.5283	63.4434		0.255	49.1949	6.52585	3.13743	11.9222	35.2647	67.6429
0.265	18.7064	42.0493	3.99709	25.1017	2.23837	85.8574		0.265	26.5846	18.425	3.685	16.1877	10.1337	61.1973		0.265	49.0422	6.40207	2.41587	11.2338	37.0837	66.6781
0.275	18.0311	50.8571	3.6987	26.8155	2.31169	95.7038		0.275	30.5725	21.3119	3.55199	17.6331	11.1634	69.5175		0.275	48.5528	6.40385	3.14371	10.3626	35.6287	65.3192
0.285	21.4197	49.9793	3.7187	32.5758	1.48748	103.975		0.285	25.4677	21.1823	3.18346	17.9988	10.5299	64.6488		0.285	47.1999	6.18093	2.13523	10.339	37.9846	63.7198
0.295	19.1185	51.3182	2.87497	27.5997	1.86873	98.0365		0.295	28.5165	17.8672	2.72149	15.0274	10.176	61.411		0.295	54.3018	6.40761	2.9323	10.6431	41.2694	71.3525
0.305	20.5836	47.7039	3.05972	29.6237	2.22525	97.9112		0.305	27.819	17.0578	3.66341	18.0881	13.0509	62.9649		0.305	48.7549	7.98572	1.99643	11.3481	37.3017	68.0888
0.315	19.8018	51.5925	3.36766	29.6354	1.48177	101.03		0.315	26.3901	17.8521	3.65913	16.7433	11.8644	60.9855		0.315	47.8329	6.30987	3.05316	10.8896	41.523	65.0323
0.325	21.811	50.0215	2.8733	28.08	1.56725	99.9125		0.325	28.5967	21.3938	3.97773	16.986	12.0407	66.9765		0.325	52.5928	7.69651	2.36816	10.0647	37.1998	70.354
0.335	19.8996	49.1786	3.67572	29.0255	2.02798	98.1037		0.335	29.9435	19.6145	3.54731	15.9629	13.1459	65.5209		0.335	48.5505	7.37354	2.77705	10.5336	39.6448	66.4576
0.345	20.9301	47.0312	2.7086	26.7167	2.09301	94.678		0.345	30.9099	19.8634	4.3578	18.0392	10.9452	68.8126		0.345	50.9734	8.18552	1.86034	9.67379	40.5555	68.8327
0.355	21.6645	49.4334	5.26651	25.4947	2.03479	96.5925		0.355	29.656	19.1138	3.05427	16.0596	11.823	64.8294		0.355	50.5502	5.42578	1.89902	10.942	38.0709	66.9179
0.365	19.5648	51.8235	3.84309	26.7852	2.4456	98.1735		0.365	27.3204	18.0219	3.64272	15.8171	11.2158	61.1594		0.365	48.4796	7.03878	1.7597	10.4702	38.0974	65.9886
0.375	21.8853	47.5125	2.83488	28.689	2.15451	98.0867		0.375	27.6288	19.0415	3.73362	16.6146	12.6943	63.2849		0.375	52.6878	7.36773	3.08416	9.42384	36.8386	69.4794
0.385	22.2091	50.9373	2.32035	27.4023	1.98888	100.549		0.385	28.8317	19.0999	3.09236	14.9161	10.2775	62.8476		0.385	53.176	8.34787	2.00349	9.93397	39.235	71.4578
0.395	20.9014	47.4052	2.26252	28.6586	1.29287	96.9652		0.395	31.1284	19.5107	2.12844	18.5351	10.9969	69.1742		0.395	49.8156	5.94206	2.11635	9.52358	38.0943	65.2813
0.405	20.604	46.9897	3.25879	28.6984	1.99732	96.292		0.405	26.2188	17.0466	3.3747	17.9119	11.5951	61.1773		0.405	47.2555	6.27426	1.58842	11.5955	37.4867	65.1253
0.415	22.4766	48.6479	2.36055	27.1977	1.84739	98.3221		0.415	29.822	19.2618	2.36548	17.3187	10.1378	66.4024		0.415	49.3931	7.13369	1.47326	8.68449	36.6765	65.2112
0.425	21.3556	47.4236	2.70705	26.5692	2.60679	95.3485		0.425	28.2251	18.8992	2.97106	16.0107	11.3065	63.135		0.425	49.0093	5.30239	2.42395	10.226	40.0709	64.5377
0.435	17.64	46.256	3.43	26.264	2.254	90.1599		0.435	28.3952	18.957	3.71073	15.5689	11.2935	62.9211		0.435	51.3097	5.9232	1.92504	8.81076	38.1306	66.0437
0.445	20.51	48.1123	3.16276	27.1231	1.6293	95.7454		0.445	27.6908	17.356	4.02345	17.1194	10.4925	62.1662		0.445	52.1345	7.09609	2.67914	11.0062	39.5354	70.2368
0.455	22.3193	48.5772	3.75114	28.4149	2.43824	99.3113		0.455	28.6387	18.6807	2.54737	17.6772	11.7334	64.9966		0.455	54.2007	5.66805	2.33807	9.42313	38.897	69.2919
0.465	19.9217	45.4436	2.93777	27.817	1.83611	93.1824		0.465	26.4491	19.4968	3.32504	17.003	11.0331	62.949		0.465	54.1701	6.38111	2.28888	9.43295	39.8819	69.9841
0.475	21.1303	47.4758	2.7874	28.2337	2.69749	96.8398		0.475	28.7174	16.7272	3.33063	15.765	11.9903	61.2096		0.475	49.2512	4.48356	2.24178	11.6165	41.8465	65.3512
0.485	22.9957	48.1059	3.17182	26.5199	2.73129	97.6214		0.485	30.0974	18.6386	3.40862	15.5201	11.7489	64.2562		0.485	52.7861	6.45681	1.99695	9.3191	39.2068	68.562
0.495	22.197	45.3441	3.7139	27.9838	2.24561	95.525		0.495	29.0778	18.4846	3.41255	14.8588	11.8017	62.4212		0.495	53.6382	7.24312	1.76184	8.87445	38.8257	69.7558
0.505	22.0229	45.9939	2.79521	28.1215	1.77877	96.1382		0.505	29.0745	16.3152	2.37058	14.9207	11.7135	60.3104		0.505	48.8276	7.03937	2.75175	8.9592	37.5006	64.8262
0.515	20.3601	47.036	4.07202	25.5124	1.82825	92.9085		0.515	28.7986	18.9483	2.73621	16.8961	11.5605	64.643		0.515	48.0304	6.52962	1.94633	9.73164	37.4825	64.2916
0.525	21.288	47.0621	3.09941	27.2422	3.09941	95.5923		0.525	30.6822	17.5231	3.28978	17.2546	11.0107	65.4599		0.525	52.7484	6.7168	1.91028	9.42817	37.8975	68.8934
0.535	21.302	47.2488	2.72281	28.109	2.08215	96.6598		0.535	29.7297	18.062	2.76862	13.4476	11.0745	61.2393		0.535	50.3388	6.71588	1.7546	10.4066	36.2415	67.4613
0.545	22.5746	47.509	3.38226	27.766	2.51703	97.8496		0.545	26.9992	17.2225	3.04307	16.4456	11.0716	60.6673		0.545	51.0473	6.00207	1.90165	9.62708	39.5186	66.6765
0.555	23.4171	46.9114	3.55506	26.0447	1.54568	96.3732		0.555	31.2354	18.0669	4.26226	16.222	12.0234	65.5244		0.555	50.2729	6.71473	1.81006	9.22545	37.7776	66.213
0.565	23.9275	49.1462	3.41821	28.1053	1.97496	101.179		0.565	28.2618	18.0701	3.62652	13.5682	13.0054	59.9001		0.565	51.822	7.40315	2.066	9.58392	39.6556	68.8091
0.575	21.9569	48.5441	2.6886	27.11	2.98733	97.611		0.575	27.8482	16.3524	3.9344	15.3073	11.6188	59.5078		0.575	51.233	6.48876	2.48266	10.2692	40.9638	67.9909
0.585	22.4025	45.6863	2.64423	27.544	2.79113	95.6328		0.585	31.4395	16.6266	3.26487	16.143	11.7293	64.2091		0.585	49.999	7.38054	1.83126	8.93434	41.9526	66.3139
0.595	22.5452	47.5473	3.17946	27.2422	2.7459	97.3348		0.595	30.3352	16.5356	2.79559	15.8219	13.2047	62.6927		0.595	51.8639	6.87879	2.07455	10.482	41.7095	69.2246
0.605	22.7553	45.6528	2.98663	25.5286	2.91552	93.9366		0.605	29.0328	17.6187	2.69256	15.57	13.1116	62.2216		0.605	51.1458	6.60812	1.77291	8.70338	38.1982	66.4573
0.615	22.2594	47.1088	2.51994	26.3893	3.70991	95.7576		0.615	30.5379	16.5942	3.3995	15.2689	12.0423	62.401		0.615	49.5527	5.60575	1.6923	7.4567	39.1345	62.6152
0.625	23.158	49.4175	3.72182	26.3973	2.27444	98.9728		0.625	29.3878	19.4595	2.89339	14.8074	12.1409	63.6546		0.625	54.1025	5.10303	2.13494	9.16463	38.8455	68.3702
0.635	22.4009	47.1098	3.39407	26.4059	2.98679	95.9166		0.635	29.335	17.2099	3.35258	15.813	12.2369	62.3579		0.635	51.0801	6.9235	1.84627	10.2058	40.823	68.2093
0.645	25.1444	44.5377	3.47742	27.2844	2.74181	96.9665		0.645	30.7159	17.3396	2.91746	13.7616	12.0552	61.8172		0.645	51.7867	5.5576	2.17252	9.04373	41.3789	66.3881
0.655	23.9206	46.655	3.03126	25.0408	2.83357	95.6165		0.655	28.0977	15.6219	2.82062	16.6525	12.0419	60.3721		0.655	54.864	5.72537	1.89186	8.86188	38.6836	69.4513
0.665	25.6554	44.6859	3.57228	24.8111	2.85782	95.1525		0.665	28.0684	16.7876	3.42167	14.9163	11.2274	59.7723		0.665	52.0151	6.08478	2.11004	8.68553	39.8946	66.7854
0.675	23.7562	46.4878	2.62534	23.3079	2.43325	93.5519		0.675	28.1989	16.5504	3.32062	14.7056	10.6998	59.4549		0.675	54.8601	5.95043	2.61238	8.1758	40.492	68.9863
0.685	22.8576	47.0412	3.97798	24.4993	3.34656	94.3982		0.685	32.7445	16.2683	3.01458	14.917	11.2267	63.9298		0.685	52.8094	5.19984	2.24213	9.35017	38.9749	67.3594
0.695	21.673	46.2108	2.86482	26.7176	2.36659	94.6014		0.695	29.8359	17.071	3.79356	14.4053	12.5085	61.3122		0.695	54.8159	6.305	2.25851	7.48131	40.4179	68.6022
0.705	24.1459	44.4826	3.01056	26.8493	2.88768	95.4778		0.705	29.8892	16.386	3.74247	14.7676	12.6941	61.0428		0.705	50.0392	6.26651	2.18167	7.984	39.4094	64.2898
0.715	22.3708	44.7416	3.51628	24.7352	4.00128	91.8475		0.715	28.6446	17.4662	3.34353	14.8712	12.9749	60.982		0.715	51.0706	6.04602	1.55731	8.6568	37.8792	65.7734
0.725	23.7541	45.5935	3.11137	23.9934	3.1712	93.3411		0.725	31.472	17.0904	2.70886	15.3174	11.9682	63.8799		0.725	52.3929	6.46435	2.26026	8.36297	40.4587	67.2202
0.735	22.2674	45.5389	2.95324	24.0984	3.48482	91.9048		0.735	30.6785	15.4122	3.20884	15.8984	11.7171	61.989		0.735	54.0398	5.39951	1.82959	8.21083	39.7154	67.6501
0.745	25.776	42.3963	2.97416	25.4261	2.85753	93.5985		0.745	29.57	15.745	3.0242	13.0569	14.0169	58.3719		0.745	51.3288	5.33114	2.15889	8.59151	40.1378	65.2514
0.755	23.0933	44.459	3.39777	26.7215	3.28259	94.2738		0.755	32.3298	17.35	2.55984	14.1265	11.7563	63.8063		0.755	51.0801	5.43868	1.91441	7.83169	40.7248	64.3504
0.765	22.7526	47.8374	2.84408	25.5967	3.41289	96.1867		0.765	31.3706	17.7923	2.66884	15.2171	13.7656	64.3799		0.765	54.7067	5.7586	2.14873	8.16518	40.3962	68.6305
0.775	24.781	43.8303	3.25917	25.2305	3.87729	93.8418		0.775	31.6844	17.7618	2.63652	14.4315	11.2861	63.8777		0.775	52.9828	5.34923	2.37743	8.49084	42.1995	66.8229
0.785	24.7628	42.5853	2.94266	24.8738	3.77549	92.2219		0.785	30.8949	14.9904	2.65075	13.6194	13.1623	59.5047		0.785	49.5819	5.57901	2.13932	8.38949	39.7662	63.5504
0.795	25.8432	45.2667	3.07265	26.2272	4.00542	97.3371		0.795	33.964	16.6207	3.43253	13.7753	12.33	64.3599		0.795	52.6465	5.47192	1.40943	7.08862	39.174	65.207
0.805	26.5196	45.3382	3.90473	24.9469	3.30817	96.8047		0.805	30.4452	14.9101	3.21415	13.7494	13.1245	59.1047		0.805	55.2727	5.9411	2.25352	8.64533	40.6453	69.8592
0.815	22.7852	43.9084	3.05589	24.3399	3.64563	91.0335		0.815	33.6275	18.7114	2.69196	13.6805	12.7979	66.0193		0.815	50.9143	5.46812	1.94422	8.95151	39.978	65.3339
0.825	23.8004	41.9821	2.7564	24.3305	4.02858	90.113		0.825	30.0631	17.0605	2.35618	13.3517	12.4354	60.4753		0.825	56.2272	5.92709	2.00239	8.37001	38.6061	70.5243
0.835	24.3745	43.5071	2.51607	25.5801	3.93137	93.4617		0.835	32.8786	17.1297	2.9772	14.9723	13.0306	64.9805		0.835	50.8893	5.46515	2.61377	8.27693	37.8996	64.6314
0.845	26.6475	42.5115	3.00691	23.6924	3.83641	92.8514		0.845	31.4085	16.6431	2.77385	13.6985	13.9119	61.7501		0.845	52.3287	5.87523	1.64507	8.85202	38.659	67.056
0.855	24.2053	44.7183	3.07695	26.6156	3.89747	95.5393		0.855	32.5883	15.661	3.03933	13.6348	13.8458	61.8841		0.855	53.7386	5.6567	1.51104	9.18244	41.1466	68.5777
0.865	25.5705	44.7992	2.63823	24.708	2.7397	95.0778		0.865	33.6605	15.7444	2.92337	14.1992	13.9486	63.6041		0.865	50.6353	5.443	1.95488	8.81613	40.4009	64.8944
0.875	26.3555	46.9379	3.56427	23.9961	4.66869	97.2895		0.875	33.4713	13.9671	3.0992	13.1406	13.8844	60.579		0.875	51.8468	5.65118	1.89637	8.34403	40.8478	65.842
0.885	24.7404	44.0657	2.48397	23.25	4.02403	92.056		0.885	32.0195	15.4577	2.41271	13.9037	13.3312	61.3809		0.885	50.8577	6.04287	2.0268	8.52007	38.9221	65.4207
0.895	26.3552	43.368	2.75353	25.5193	4.2778	95.2425		0.895	32.9054	14.9754	3.56172	13.6398	13.3969	61.5206		0.895	52.4538	5.90662	1.85743	8.9528	42.1265	67.3132
0.905	26.0398	44.3894	3.30974	22.6328	4.72124	93.062		0.905	30.8497	15.6252	2.64426	14.0226	13.7822	60.4975		0.905	51.6656	5.73654	1.94895	8.3474	39.7145	65.7496
0.915	28.6228	40.9586	3.32487	22.5031	4.33679	92.0845		0.915	33.7941	14.0412	2.14188	14.4775	13.9619	62.3129		0.915	53.1884	6.33455	2.0023	8.77372	40.1552	68.2967
0.925	26.6231	42.1293	2.29015	23.2832	4.19862	92.0356		0.925	33.2646	14.5705	2.39568	13.4315	14.0992	61.2666		0.925	51.8711	6.27211	1.87442	8.03839	40.5885	66.1816
0.935	25.7498	44.9794	2.6931	22.3007	4.34675	93.0299		0.935	33.6021	14.9343	2.33348	12.6786	14.0398	61.2149		0.935	52.9012	6.31816	2.03466	7.85309	37.6948	67.0725
0.945	24.7537	42.582	2.05891	22.4608	4.58575	89.7965		0.945	33.3948	15.176	2.54217	12.8264	15.4071	61.3972		0.945	53.9132	6.25747	2.29794	9.50994	40.267	69.6806
0.955	26.1411	44.3565	3.93971	22.804	4.72765	93.3016		0.955	34.6042	14.8413	2.70882	13.3533	14.1545	62.7988		0.955	51.8961	6.61833	2.03102	8.61433	41.5659	67.1287
0.965	29.4777	41.278	2.75493	23.0036	5.50985	93.7594		0.965	32.5793	14.5133	2.98581	12.5857	14.8157	59.6784		0.965	51.3753	5.86255	2.32421	8.67241	40.24	65.9103
0.975	27.7949	40.7143	2.27454	22.245	3.82123	90.7541		0.975	35.386	13.3306	3.22031	13.1434	14.791	61.8599		0.975	50.1785	5.9458	1.71844	9.52016	39.4554	65.6444
0.985	28.9834	40.0269	3.38065	22.2672	5.00336	91.2775		0.985	34.3207	14.9898	2.41173	12.1328	15.769	61.4434		0.985	52.5126	5.41473	1.94113	8.684	38.8907	66.6114
0.995	28.052	40.3358	3.7075	22.111	5.58359	90.4988		0.995	32.6139	14.3398	2.68412	13.6045	14.6707	60.5582		0.995	54.0301	6.00709	1.92362	8.53817	40.5985	68.5753
1.005	25.4557	43.6067	2.65624	22.1796	4.78124	91.242		1.005	34.1818	13.9205	3.0975	13.0459	14.3943	61.1483		1.005	53.1808	5.38497	2.2075	8.83002	42.4108	67.3958
1.015	26.6797	43.4423	3.42273	22.7304	4.91469	92.8525		1.015	34.784	14.8094	2.70904	12.7505	16.1459	62.344		1.015	54.4035	5.20497	2.38699	8.48708	39.9158	68.0956
1.025	25.9693	38.9322	2.74048	23.0983	5.13296	87.9998		1.025	34.8397	13.6423	2.72129	13.7855	14.8955	62.2675		1.025	51.8273	5.02826	1.67609	8.21612	39.8646	65.0716
1.035	29.2395	39.2878	2.88945	22.1668	6.25328	90.6941		1.035	33.2625	15.1581	3.08841	13.5606	18.3175	61.9812		1.035	56.5301	5.47381	1.88977	8.2433	41.1513	70.2473
1.045	27.7513	38.3986	2.69389	23.5608	6.20022	89.7108		1.045	37.4856	14.5015	3.02701	12.0376	14.0791	64.0247		1.045	53.6599	5.52429	1.84143	7.78569	40.673	66.9699
1.055	28.5363	41.5113	2.84091	23.3209	5.46982	93.3685		1.055	34.8329	14.4846	1.74514	13.263	15.3921	62.5806		1.055	53.8187	5.51001	1.60175	8.80961	40.9086	68.1383
1.065	28.0056	41.2515	2.81738	22.9596	5.04606	92.2167		1.065	34.1982	14.6069	2.59602	12.2878	15.5761	61.093		1.065	54.9932	5.65499	1.68379	7.87886	42.2536	68.527
1.075	29.3195	39.8295	3.00286	21.02	6.08912	90.1691		1.075	34.5363	13.5605	2.91808	11.8096	15.174	59.9064		1.075	52.5265	5.73474	2.23718	8.224	41.12	66.4852
1.085	28.5033	39.3833	2.44077	20.9327	6.20535	88.8193		1.085	33.644	13.4849	2.62205	11.9184	16.2431	59.0473		1.085	54.8208	5.56334	2.12532	7.37612	39.8498	67.7603
1.095	29.4245	40.7511	2.50334	21.0937	5.70433	91.2693		1.095	35.1993	14.5932	2.49976	12.6677	16.6538	62.4601		1.095	55.6539	5.6739	1.64326	8.96043	39.5313	70.2882
1.105	30.4542	40.1442	3.17571	22.7593	5.33356	93.3577		1.105	36.1613	14.1093	2.34596	12.333	16.6228	62.6035		1.105	53.9531	5.07541	1.63028	8.61281	41.0954	67.6413
1.115	28.6814	39.7501	2.46418	21.5313	6.30184	89.9628		1.115	36.8433	13.2343	2.29439	13.2011	16.8255	63.2787		1.115	51.4566	5.12735	1.73964	7.69102	39.9811	64.275
1.125	31.7872	40.2851	2.8861	22.8483	7.37559	94.9206		1.125	38.2418	14.353	2.04572	11.5484	15.5079	64.1432		1.125	54.4817	5.33006	2.1502	8.50993	40.7629	68.3217
1.135	32.9768	37.4718	3.2221	19.8497	7.12044	90.2984		1.135	35.7236	12.3117	2.84872	11.6241	16.0772	59.6593		1.135	53.3149	4.89872	1.80321	7.63359	41.1733	65.8472
1.145	33.6757	37.6631	3.07938	22.0689	6.35615	93.4077		1.145	35.4868	13.0638	2.85974	12.3164	17.0285	60.867		1.145	52.9727	5.57764	1.75979	7.42691	42.0858	65.9772
1.155	32.837	40.3606	2.27273	19.5925	6.38716	92.7901		1.155	37.3512	15.1921	2.09657	11.8698	16.0952	64.413		1.155	56.1305	5.18082	1.77628	7.37157	40.4992	68.6829
1.165	33.412	38.1185	2.83944	21.1207	7.97376	92.6512		1.165	40.0537	11.9425	2.04911	12.1025	15.8806	64.0987		1.165	54.4534	5.17205	2.32154	7.43482	39.0842	67.0603
1.175	33.2845	37.6864	3.12767	17.1442	7.49095	88.1152		1.175	37.1557	13.3494	2.47917	11.6648	17.9581	62.1699		1.175	54.7863	4.43425	1.75036	7.05979	41.2502	66.2803
1.185	31.7416	36.4951	2.30011	18.2092	6.59366	86.4459		1.185	37.2038	13.2217	1.98799	10.3186	17.955	60.7441		1.185	55.9848	4.74988	1.56398	7.762	42.9806	68.4967
1.195	32.8478	38.1766	3.2353	20.6679	6.73704	91.6923		1.195	34.9026	13.0023	2.56913	12.6577	16.9813	60.5625		1.195	52.8546	5.29121	1.69664	7.04536	41.0069	65.1911
1.205	34.5443	36.2828	3.17475	19.9933	7.97466	90.8204		1.205	37.5191	12.5997	2.42661	12.4753	16.7374	62.5941		1.205	53.1109	4.96844	1.28494	6.65314	43.8879	64.7325
1.215	35.3924	36.143	3.00254	18.5782	8.48216	90.1136		1.215	38.8955	13.686	2.78046	11.2454	18.2892	63.827		1.215	55.0949	5.13237	1.92818	8.16642	40.7754	68.3937
1.225	34.2171	32.6889	2.60915	19.0095	8.312	85.9156		1.225	37.1246	13.7453	2.30111	10.7999	18.6544	61.6698		1.225	54.6315	5.20971	1.74596	7.94129	41.9874	67.7825
1.235	33.9844	36.2057	2.51737	19.2875	8.8478	89.4776		1.235	39.2491	12.372	2.49878	11.2445	16.9429	62.8655		1.235	54.7075	4.67084	1.65018	7.88728	41.2824	67.2657
1.245	33.7927	36.1093	2.35336	18.9004	7.31746	88.8024		1.245	37.3507	12.652	2.3609	11.7742	17.5554	61.7769		1.245	55.3398	4.94502	1.86133	7.11194	42.7272	67.3968
1.255	34.9561	36.2345	2.26466	18.1172	9.53347	89.3078		1.255	38.0344	14.1013	2.19487	11.3051	17.589	63.4408		1.255	54.3372	4.71897	1.5178	7.25783	40.5666	66.314
1.265	36.7946	33.8917	2.68521	18.9779	8.23705	89.6641		1.265	37.5753	13.1723	1.82201	11.4697	17.0254	62.2173		1.265	56.3376	4.38639	1.80938	7.56651	40.0806	68.2905
1.275	35.8344	35.7623	2.848	19.6476	9.08477	91.2443		1.275	38.8741	12.3744	2.70042	10.6236	18.6062	61.8722		1.275	53.275	5.03879	1.68867	6.42786	42.2441	64.7416
1.285	38.5412	33.7056	2.43569	18.1602	9.27711	90.407		1.285	39.096	12.3833	2.18183	12.2064	18.4571	63.6858		1.285	56.0175	4.60047	1.84019	6.92777	41.8643	67.5458
1.295	36.1607	33.8829	2.38461	18.8634	8.61308	88.9069		1.295	39.492	11.1913	2.16796	10.5468	19.2187	61.2302		1.295	53.3489	4.67879	1.45204	7.09885	41.5175	65.1266
1.305	36.6761	35.0138	2.22815	18.8509	9.16019	90.5408		1.305	39.0108	12.4311	2.00877	11.3248	18.4865	62.7667		1.305	54.2694	5.23723	1.817	7.5352	42.6727	67.0419
1.315	37.5377	32.5467	2.39004	17.1169	8.75177	87.2013		1.315	42.8188	13.4821	2.11201	11.1676	17.4457	67.4685		1.315	54.6756	4.72669	2.04469	8.15221	41.9295	67.5545
1.325	38.6343	34.0932	2.30549	15.5096	8.38358	88.2372		1.325	42.0667	12.8529	2.21404	10.9552	19.0637	65.8748		1.325	55.7646	4.56568	1.82099	6.96728	42.701	67.2976
1.335	38.5731	31.4903	2.39563	16.9083	10.1033	86.9717		1.335	41.0679	12.6033	2.08626	10.5456	19.9195	64.2169		1.335	55.583	5.08877	1.44269	7.10854	43.2545	67.7803
1.345	39.342	31.163	2.17416	15.9438	10.5257	86.4488		1.345	41.1619	12.0162	1.93168	10.5106	21.1917	63.6887		1.345	54.9881	4.43242	1.61653	7.14402	41.3519	66.5645
1.355	40.6861	29.8799	2.33276	16.5008	10.4631	87.0668		1.355	41.1148	11.8883	2.06139	9.48804	20.3315	62.4911		1.355	57.9527	4.50974	1.63284	6.45359	42.0909	68.916
1.365	39.2532	29.8406	2.42135	17.12	10.197	86.2138		1.365	41.7714	11.5657	2.0212	10.0498	19.7067	63.3869		1.365	55.8857	4.58628	1.39134	6.28681	44.3169	66.7587
1.375	39.6692	29.9383	2.10213	16.4441	10.375	86.0515		1.375	41.5285	12.3636	2.31644	9.74021	21.462	63.6323		1.375	58.404	4.30345	1.22956	6.91627	39.9863	69.6237
1.385	40.2501	31.5528	2.12375	15.5404	10.7199	87.3433		1.385	41.9833	10.5999	1.97014	10.9884	20.1176	63.5716		1.385	56.2599	4.50792	1.62998	7.61507	42.4814	68.3829
1.395	40.9932	31.3398	2.11167	15.385	11.2957	87.718		1.395	43.4828	11.2018	1.87616	10.8431	20.0032	65.5276		1.395	57.282	4.5076	1.67136	6.68544	41.8346	68.4751
1.405	41.0625	28.9971	2.23311	15.4318	10.9322	85.4914		1.405	41.1531	10.8095	1.97535	9.71213	21.1252	61.6747		1.405	55.9777	4.63334	1.38496	6.54711	42.2288	67.1582
1.415	41.729	31.9845	2.28698	15.7768	10.772	89.4903		1.415	44.1981	12.3864	2.29175	10.5857	20.1892	67.1702		1.415	56.5177	4.25699	1.75288	7.23688	43.0456	68.0116
1.425	43.0157	29.4023	1.747	14.8	11.4709	87.218		1.425	40.6719	11.2872	1.92642	10.4461	20.7022	62.4051		1.425	57.9251	4.73163	1.54401	6.7488	42.1364	69.4056
1.435	44.1257	29.9963	1.93419	15.5719	12.4575	89.6939		1.435	40.8283	11.9814	2.61755	9.76858	21.615	62.5783		1.435	56.966	4.43344	1.48607	6.06812	40.2229	67.4675
1.445	43.7253	28.1394	2.11942	15.325	12.9774	87.1897		1.445	43.2121	11.4874	2.06667	8.48138	21.9281	63.1809		1.445	56.5855	4.04006	1.37953	6.89767	43.7756	67.5233
1.455	43.1034	28.6707	2.72437	14.8867	12.7137	86.6608		1.455	45.3849	10.9992	2.13576	9.50412	21.4377	65.8881		1.455	56.3824	4.41062	1.24968	7.03249	44.4247	67.8255
1.465	44.6832	27.6487	2.35514	15.26	11.5176	87.592		1.465	43.7651	11.074	1.88551	9.74622	21.0327	64.5853		1.465	58.1575	4.75302	1.2431	6.21549	41.6804	69.126
1.475	42.9422	27.2802	1.82938	13.961	13.9931	84.1834		1.475	43.6429	10.7522	1.98137	9.45773	21.4516	63.8529		1.475	57.1274	5.01925	1.45486	6.74083	40.3965	68.8875
1.485	45.1478	27.1397	1.9796	13.059	12.7716	85.3465		1.485	43.1292	10.4866	2.20771	9.82956	22.445	63.4454		1.485	57.0504	4.46272	1.5921	6.60965	44	68.1228
1.495	47.7134	24.8415	1.96953	13.469	12.6113	86.0239		1.495	42.9881	11.0085	1.90884	8.86433	22.8538	62.8609		1.495	57.816	4.704	1.488	6.864	42.312	69.384
1.505	44.6918	25.8542	2.14925	13.8753	12.8639	84.4214		1.505	41.9131	11.2913	1.66508	9.88639	22.5826	63.0908		1.505	57.2861	4.05946	1.38499	6.85332	41.9079	68.1989
1.515	46.3877	22.8007	1.98131	12.7055	14.5925	81.894		1.515	45.018	10.5361	1.94155	9.13822	22.6255	64.6924		1.515	54.5299	4.34813	1.6157	6.65288	43.3388	65.5309
1.525	45.2831	26.4438	1.84637	13.2063	13.5818	84.9332		1.525	45.3116	10.7419	1.98351	9.89178	22.6687	65.9452		1.525	57.5005	4.56316	1.63139	6.73834	43.1727	68.802
1.535	48.1146	22.5157	1.86853	12.4257	14.0139	83.056		1.535	43.9118	9.86926	1.79441	9.3053	22.3532	63.0864		1.535	57.0794	5.03504	1.95284	6.82318	44.3742	68.9376
1.545	47.1081	23.833	2.35541	12.9547	14.2564	83.8958		1.545	45.18	12.1177	2.39804	9.15846	23.9038	66.4562		1.545	55.6807	4.40201	1.33465	5.99422	44.6991	66.0769
1.555	49.7524	24.5523	2.37504	13.1707	15.5148	87.4754		1.555	44.3302	9.82576	2.20889	9.57187	22.9268	63.7278		1.555	57.3498	4.12471	1.39821	6.17542	43.1347	67.6499
1.565	50.6847	21.6124	1.56567	13.078	15.8409	85.3751		1.565	45.6882	9.57735	2.0216	9.62789	22.7178	64.8935		1.565	57.822	4.17488	1.55398	6.70299	42.491	68.6999
1.575	48.1876	23.2841	1.86395	11.7643	15.7366	83.2359		1.575	44.8468	10.1616	1.76067	8.67758	23.1654	63.6859		1.575	56.0754	4.08618	1.31589	6.69488	42.6394	66.8564
1.585	49.6691	20.9261	1.97703	10.9801	15.9379	81.5754		1.585	47.1941	10.6906	1.75257	9.03823	24.586	66.9229		1.585	58.7816	4.27419	1.30983	5.99766	46.3957	69.0535
1.595	48.5347	22.7686	1.8772	10.4457	16.1984	81.7491		1.595	47.5027	9.94416	1.84428	8.94725	25.9196	66.3941		1.595	57.7592	4.07174	1.48687	6.86248	42.4788	68.6934
1.605	52.1744	20.9783	1.41664	10.6097	16.6379	83.7624		1.605	45.9988	10.2468	1.73674	8.95661	23.8181	65.2021		1.605	55.7459	4.16728	1.22969	6.51279	45.9767	66.4259
1.615	49.9618	20.6149	1.50035	11.1326	17.7342	81.7093		1.615	46.2634	10.3	1.63021	9.11436	24.9225	65.6777		1.615	58.4904	4.57948	1.42825	6.46115	43.2557	69.531
1.625	51.9229	20.5242	1.76263	10.0082	19.0902	82.4552		1.625	47.5354	10.4022	1.81977	8.72998	24.1734	66.6676		1.625	56.7434	4.1982	1.37683	6.41015	43.5845	67.3517
1.635	51.3996	19.6021	1.8442	11.0057	18.4123	82.0074		1.635	46.8389	10.4549	1.88531	8.93686	25.317	66.2307		1.635	58.9686	3.61812	1.16859	6.20249	44.9456	68.7892
1.645	50.7048	19.577	1.5401	10.5437	17.4742	80.8255		1.645	48.3441	9.82485	1.58465	7.92327	25.0375	66.0922		1.645	57.4396	4.09484	1.52158	7.2275	45.7369	68.762
1.655	51.8753	18.6975	1.56304	11.5901	19.0219	82.163		1.655	46.0024	9.10337	1.6993	8.86061	25.4166	63.9663		1.655	59.6018	4.2334	1.38143	6.10501	45.4088	69.9402
1.665	54.3885	18.4134	1.76205	9.04517	19.9405	81.8471		1.665	47.0903	10.4672	1.81302	8.24321	26.2526	65.8007		1.665	58.0201	4.14905	1.065	5.56905	44.4636	67.7382
1.675	52.6418	18.2492	1.66699	9.9727	20.5303	80.8637		1.675	47.6409	9.67744	1.82957	8.76266	27.0102	66.081		1.675	58.1768	3.91086	1.30362	5.39125	44.9418	67.479
1.685	52.9791	18.1451	1.6019	9.8735	20.6499	80.9977		1.685	48.0447	8.82257	1.65423	8.63078	27.8343	65.498		1.685	58.312	3.93881	0.990205	6.2713	43.8331	68.5222
1.695	57.3182	16.244	1.10227	8.9052	21.3783	82.4674		1.695	47.6109	8.93003	1.7669	8.54799	26.4319	65.0889		1.695	58.3164	3.92283	1.49024	5.93903	43.9181	68.1783
1.705	53.6502	16.2366	1.53121	10.1696	21.697	80.0564		1.705	51.4865	9.48874	1.47444	8.82286	27.0869	69.7981		1.705	59.3485	4.19085	1.04771	5.82789	44.9643	69.3672
1.715	56.7468	16.1723	1.64025	8.17246	22.6181	81.0915		1.715	48.6294	9.85379	1.89496	7.93515	26.9084	66.4184		1.715	57.7652	4.0003	1.174	6.43527	45.8948	68.2008
1.725	60.0787	15.5069	1.60516	9.77425	21.6123	85.3599		1.725	50.468	8.23437	1.628	7.47936	27.6288	66.1817		1.725	58.8166	3.85469	1.14775	5.17568	44.957	67.8469
1.735	56.8194	15.5611	1.42762	8.5943	22.5279	80.9748		1.735	51.4006	8.81355	1.95073	7.70892	28.3914	67.9231		1.735	60.6381	3.71033	1.1433	5.75965	43.467	70.1081
1.745	55.4358	15.53	1.36527	8.04943	22.783	79.0152		1.745	50.7357	8.45204	1.66231	7.58576	28.9617	66.7735		1.745	59.439	4.12592	1.03148	6.18888	46.2876	69.7538
1.755	57.8047	13.3744	1.33177	7.99065	23.0652	79.1698		1.755	51.1036	7.90694	1.35281	7.90694	28.2457	66.9174		1.755	58.5934	3.63934	1.43433	6.33673	45.5132	68.5694
1.765	57.2781	15.4981	1.24211	7.8761	23.967	80.6524		1.765	49.8437	8.92306	1.51041	7.27323	29.2556	66.04		1.765	59.6967	3.45512	1.40764	4.99072	44.8525	68.1426
1.775	56.1104	13.0502	1.23752	8.18452	24.8067	77.3451		1.775	50.331	8.86696	1.48169	7.66309	28.754	66.8611		1.775	59.7313	3.99484	1.42369	5.35478	45.3669	69.0809
1.785	59.2124	13.0026	1.26103	7.00572	24.436	79.2207		1.785	51.9235	8.02727	1.47628	7.4506	28.9028	67.4014		1.785	61.8211	3.8744	1.18561	5.77985	45.9635	71.4753
1.795	63.6898	13.9889	1.1448	7.3993	24.9901	85.078		1.795	52.334	7.99834	1.67781	7.14794	29.5801	67.4802		1.795	58.7293	3.54401	1.45557	4.99958	44.9963	67.2729
1.805	60.3191	11.1846	1.44677	7.23384	26.4035	78.7375		1.805	51.2773	8.81723	1.51152	7.76374	29.2686	67.8583		1.805	60.2859	3.30017	1.26121	5.86463	45.2774	69.4506
1.815	60.8832	11.8107	1.16443	6.9866	26.6156	79.6805		1.815	48.792	7.75925	1.78006	7.8049	30.2611	64.3562		1.815	60.0528	4.14735	1.23583	6.3886	45.8722	70.5888
1.825	64.0699	12.2946	0.939361	6.13347	27.794	82.498		1.825	52.5341	7.98245	1.36452	6.91358	29.7238	67.4301		1.825	60.3452	3.08927	1.44027	5.40622	44.3143	68.8406
1.835	62.8313	11.977	1.21147	6.93843	29.2405	81.7468		1.835	51.3339	7.81908	1.6998	6.64055	30.5737	65.7936		1.835	59.8884	3.72353	1.47693	5.86611	45.5352	69.4781
1.845	61.0817	11.5523	0.905524	5.9545	28.428	78.5885		1.845	50.8437	7.47635	1.60369	7.79257	33.045	66.1126		1.845	58.4208	3.83529	1.07803	5.24502	47.682	67.5011
1.855	63.1198	10.4744	1.25802	5.98927	29.8916	79.5834		1.855	52.6545	7.22621	1.26065	7.31626	31.9439	67.197		1.855	56.3037	3.94643	1.19839	5.86798	46.6753	66.1181
1.865	61.2484	9.3767	1.0358	5.86044	30.1199	76.4856		1.865	53.1312	7.29207	1.54816	6.2824	30.3575	66.7056		1.865	61.1013	3.50091	1.2974	5.4779	49.0128	70.0801
1.875	63.4394	9.99815	1.16826	5.70547	30.2661	79.143		1.875	53.5392	8.52065	1.45365	7.40245	30.6609	69.4623		1.875	60.8813	3.51001	1.37527	5.62423	46.4307	70.0155
1.885	64.0203	8.991	0.731196	5.19962	30.1686	78.2109		1.885	53.6565	7.13339	1.15918	6.62068	30.9857	67.4105		1.885	60.8897	3.66238	1.41176	4.95138	46.9767	69.5035
1.895	60.7391	10.6901	1.02582	4.94012	31.9623	76.3693		1.895	55.2856	7.37734	1.13327	6.59961	32.087	69.2626		1.895	61.0019	3.42638	1.14213	5.83301	49.4378	70.2613
1.905	66.8992	9.0688	0.914953	5.08606	31.9426	81.0541		1.905	53.1627	7.66429	1.41767	6.04726	32.8501	66.8742		1.905	60.4037	3.09033	1.21987	5.63171	45.2163	69.1257
1.915	62.6141	8.63828	1.01942	5.44587	31.1193	76.6982		1.915	54.7644	7.66261	1.14829	7.06638	31.9754	69.4934		1.915	59.6083	3.54691	1.03367	4.72246	47.2043	67.8777
1.925	67.2633	8.0502	0.802345	4.84082	31.9333	80.1543		1.925	51.9771	7.39699	1.23283	7.19886	31.9216	66.5729		1.925	61.4465	3.51585	1.23257	5.92037	46.7567	70.8827
1.935	63.7538	7.54593	1.01323	4.26625	32.1302	75.566		1.935	55.4855	6.97958	1.44859	6.78205	32.3519	69.2471		1.935	60.435	4.029	1.28928	5.25785	46.817	69.7218
1.945	64.8133	7.6032	0.744369	4.75864	34.0017	77.1751		1.945	53.2412	8.20611	1.26921	7.0682	32.9339	68.5155		1.945	59.3711	3.43453	1.0645	4.92082	47.4608	67.7265
1.955	65.3383	7.15673	0.609648	4.21452	35.5451	76.7096		1.955	55.1792	7.78924	1.1782	6.08739	32.9679	69.0559		1.955	60.338	3.80492	1.20155	5.16668	47.3412	69.3096
1.965	66.0209	7.05668	1.00432	4.01729	33.4069	77.0949		1.965	57.2382	7.5926	1.34883	6.00446	35.026	70.8352		1.965	61.1613	3.49436	1.37778	5.49114	46.0058	70.1468
1.975	64.8041	6.87836	0.790616	4.19026	33.1795	75.8728		1.975	55.2738	6.61637	1.30158	6.94177	36.5094	68.832		1.975	61.5438	3.44454	1.57294	5.21658	47.7855	70.2049
1.985	65.3307	7.01661	0.919781	4.12587	37.2643	76.4732		1.985	57.216	7.48459	1.12485	5.86221	34.8488	70.5628		1.985	62.0649	3.55394	1.09199	5.44011	50.2515	71.0589
1.995	65.6205	6.00123	0.62895	4.16679	38.2349	75.7885		1.995	58.4804	6.83817	1.46686	6.10474	34.2772	71.4233		1.995	62.5652	3.04906	1.04935	4.98938	47.3199	70.6036
2.005	65.7016	6.06315	0.653357	3.92014	35.4642	75.6849		2.005	56.2976	6.86242	1.44132	6.06646	34.7854	69.2265		2.005	62.038	3.37635	1.02673	5.15338	47.1899	70.5677
2.015	67.0093	5.4994	0.729778	3.51857	39.0431	76.0272		2.015	55.4372	7.16564	1.00834	5.96422	35.5493	68.567		2.015	63.8194	3.6035	1.08302	4.66683	48.6374	72.0897
2.025	66.2585	5.71866	0.779817	3.24924	39.0688	75.2264		2.025	59.5257	6.526	0.941456	6.16226	33.6357	72.214		2.025	62.9223	3.24038	1.2176	5.06678	48.213	71.2295
2.035	67.7692	5.65175	0.648137	3.34439	37.566	76.7653		2.035	57.4484	7.10635	1.25908	6.3381	35.8092	70.8928		2.035	61.7577	3.50607	1.33191	4.91633	48.2819	70.1802
2.045	65.7057	5.14578	0.56888	2.92198	38.1926	73.7734		2.045	57.0013	6.34294	1.29839	6.55579	35.7163	69.9		2.045	61.8905	3.4579	1.19171	4.96218	49.153	70.3106
2.055	66.5693	4.77153	0.515841	3.22401	41.4994	74.5649		2.055	57.3863	6.62394	1.06153	5.88087	36.3255	69.8911		2.055	63.0768	2.61115	0.876879	4.75463	48.2868	70.4426
2.065	68.5369	4.81096	0.643177	2.57271	41.2919	75.9206		2.065	58.5546	7.07315	1.39769	6.24724	36.9117	71.875		2.065	63.8508	3.4598	1.01073	4.8204	47.8735	72.131
2.075	68.3924	4.33708	0.590253	2.79729	40.5478	75.5267		2.075	60.2471	6.63309	1.09847	6.50634	37.1157	73.3865		2.075	62.5677	3.31549	0.891886	5.06048	48.569	70.9437
2.085	70.6571	5.04328	0.537608	3.07205	40.9094	78.7724		2.085	59.7204	6.80652	1.32759	6.02683	36.7931	72.5537		2.085	60.7319	2.95923	0.986411	4.73864	50.4423	68.4298
2.095	68.6991	4.16281	0.485236	3.75419	44.0798	76.6161		2.095	55.1829	6.81114	1.32439	6.15946	37.9027	68.1535		2.095	62.2257	3.62742	1.02262	4.63075	49.7998	70.4838
2.105	67.5425	4.15293	0.40765	3.03189	42.7013	74.7273		2.105	58.5123	6.79498	1.1325	5.7254	38.9243	71.0327		2.105	59.3639	3.31083	1.23194	5.12023	46.7558	67.7949
2.115	70.1553	4.54992	0.508371	2.4656	43.1607	77.1708		2.115	59.9657	6.48618	1.21354	6.10956	37.7454	72.5615		2.115	63.3348	3.14946	1.26746	4.64737	47.4147	71.1316
2.125	70.5518	3.70257	0.355041	2.13025	43.1882	76.3846		2.125	58.5335	7.03488	1.12725	5.845	39.2241	71.4134		2.125	60.7941	3.23801	0.996311	4.36844	50.1987	68.4006
2.135	68.4943	3.39056	0.455448	2.35315	45.899	74.238		2.135	58.1927	6.01922	1.02056	6.04004	37.6982	70.252		2.135	61.7652	3.05863	1.14699	4.32032	48.5366	69.1442
2.145	68.8466	3.20628	0.504925	2.54987	44.8879	74.6027		2.145	59.2891	6.02658	1.51704	5.61095	38.1753	70.9266		2.145	61.7038	2.9183	1.04906	5.07364	50.641	69.6958
2.155	68.2673	3.35039	0.503818	2.46871	45.268	74.0864		2.155	56.65	6.07557	0.97458	5.64012	40.2273	68.3657		2.155	65.2227	3.12125	1.10386	5.00542	48.2271	73.3493
2.165	69.2512	3.14207	0.477594	1.98579	45.472	74.379		2.165	60.7488	6.10385	1.26215	5.46242	38.4439	72.315		2.165	64.0564	2.98158	0.968538	4.38691	49.9272	71.4249
2.175	68.7781	2.95982	0.326082	1.68057	46.1029	73.4185		2.175	59.7114	6.17348	1.13559	5.47148	40.8812	71.3563		2.175	64.2048	3.16476	1.21284	4.94612	49.4612	72.3156
2.185	70.1114	2.57818	0.500617	2.00247	46.5073	74.6921		2.185	61.1733	5.48066	0.968388	5.6455	41.5171	72.2994		2.185	63.9006	2.93122	1.0212	4.40628	50.0955	71.2381
2.195	71.6162	2.1982	0.299754	2.04832	52.2571	75.8627		2.195	59.7935	6.68256	1.04865	5.36661	40.3215	71.8427		2.195	63.5996	3.39701	1.28332	4.58597	50.4267	71.5826
2.205	70.4995	2.5677	0.398866	2.06912	48.1381	75.1363		2.205	62.2379	5.56099	1.19017	5.76619	39.6246	73.5651		2.205	63.0946	2.95697	1.05472	4.84039	48.3474	70.892
2.215	69.8124	2.31381	0.273677	1.51766	47.5949	73.6439		2.215	62.5856	5.32469	0.880622	5.59093	40.7339	73.5012		2.215	65.5447	3.12028	1.12781	4.39847	50.1689	73.0635
2.225	69.9496	2.03616	0.422131	1.31606	50.4323	73.3018		2.225	62.7907	5.88663	1.1855	5.33476	40.7772	74.0121		2.225	65.2858	3.37685	1.01306	5.23412	49.3958	73.8967
2.235	70.1876	1.90835	0.421324	1.80921	50.088	73.9051		2.235	62.6706	5.97737	0.816024	5.14095	41.0052	73.789		2.235	64.1685	3.48274	1.23581	3.93212	47.354	71.5834
2.245	71.5647	2.07792	0.0989488	1.31107	51.7997	74.9537		2.245	63.0009	5.53854	1.09956	5.00912	40.9078	73.5485		2.245	64.6273	2.5978	0.859704	4.63493	50.2366	71.8601
2.255	71.3339	2.17286	0.271607	1.40742	50.3214	74.9142		2.255	63.2505	5.77222	1.09753	5.73157	41.625	74.7543		2.255	63.3888	2.87283	1.11929	4.29059	50.6477	70.5523
2.265	71.5006	1.45417	0.271116	1.25699	52.1774	74.2117		2.265	63.8867	5.78206	0.953533	5.29515	42.2395	74.9639		2.265	64.4286	2.84901	0.893807	4.56214	49.9601	71.8398
2.275	67.6339	1.47619	0.270634	1.15635	54.2498	70.2664		2.275	65.9807	5.14398	0.911335	5.00222	43.096	76.1269		2.275	62.9387	3.15995	0.947984	4.66557	50.6521	70.7642
2.285	70.0212	1.52273	0.294723	1.12977	53.9834	72.6737		2.285	64.4708	5.64043	0.889531	5.25632	42.5358	75.3675		2.285	66.2618	3.24722	0.946332	4.69455	49.9329	74.2036
2.295	68.8473	1.34851	0.245183	1.05429	54.8719	71.2501		2.295	62.1608	5.6308	1.08983	5.22716	43.5731	73.0187		2.295	65.4447	3.07496	0.87062	4.79767	51.0887	73.3173
2.305	70.5189	1.49311	0.220295	1.15043	54.4863	73.1624		2.305	64.414	5.41989	0.886524	4.97662	42.9763	74.8105		2.305	65.1132	3.19926	0.887655	4.40129	51.8908	72.7137
2.315	70.2076	1.14854	0.268807	1.07523	56.5718	72.4314		2.315	65.0124	5.59203	0.844839	4.80753	44.8569	75.4119		2.315	65.1171	3.04631	0.996973	4.78178	50.7718	72.9452
2.325	67.9234	1.19549	0.170784	1.1223	58.3594	70.2411		2.325	62.6184	4.65923	1.04431	5.76378	43.8007	73.0414		2.325	64.0355	3.05984	0.99537	4.35013	50.2477	71.4454
2.335	70.9344	1.38848	0.219234	0.925655	56.1726	73.2485		2.335	64.2242	4.83235	0.822101	4.83235	45.7971	73.8889		2.335	66.824	3.03662	0.956995	4.76657	49.911	74.6272
2.345	69.609	1.1188	0.218896	0.899907	57.2049	71.6277		2.345	65.907	5.72582	0.960977	5.12521	44.0648	76.758		2.345	66.7945	3.10544	1.13927	4.53872	51.7451	74.4387
2.355	67.1969	1.38425	0.169996	1.04426	56.6815	69.6255		2.355	62.6691	5.21743	0.879567	5.45731	47.2367	73.3439		2.355	65.8498	2.64207	1.17425	4.55022	49.7222	73.0421
2.365	71.2687	1.01847	0.145496	1.09122	58.2226	73.3784		2.365	66.2894	5.2297	0.918191	4.83048	46.3686	76.3496		2.365	63.0046	3.24275	1.30076	5.09313	49.2092	71.3405
2.375	70.1732	1.017	0.1695	0.823288	60.6327	72.0134		2.375	64.1608	5.64073	1.13612	4.84345	45.7238	74.6449		2.375	63.6638	3.18319	1.13424	4.33573	51.3884	71.1827
2.385	70.848	1.28155	0.120901	0.870488	59.435	73.0001		2.385	64.8864	4.63759	0.915575	4.6973	46.7142	74.2213		2.385	65.8942	3.19697	0.895153	4.60364	51.2247	73.6948
2.395	67.7322	0.820996	0.241469	0.700261	61.2849	69.2534		2.395	66.5661	4.23368	0.934191	5.00886	45.6561	75.8086		2.395	65.7305	3.59393	1.0946	4.4696	51.2636	73.7941
2.405	70.2455	0.795778	0.144687	0.795778	58.9358	71.8371		2.405	67.5287	5.02197	1.19098	4.52573	45.1978	77.0764		2.405	65.5329	3.18828	1.03847	4.09922	51.7413	72.8204
2.415	71.3335	1.08373	0.16858	0.698403	62.9286	73.1156		2.415	68.7287	4.63874	0.892065	5.09468	47.1011	78.4621		2.415	66.9753	3.27508	1.00072	4.80345	50.7819	75.0539
2.425	67.4661	0.889927	0.0481042	0.601302	63.7621	68.9573		2.425	66.7006	4.712	0.83153	4.47442	47.8922	75.887		2.425	64.1821	3.03466	0.981267	4.14313	53.4427	71.3599
2.435	66.6854	0.816752	0.0960884	0.768707	61.3765	68.2708		2.435	68.2587	5.00274	0.929362	4.25134	47.1008	77.5127		2.435	65.9896	2.6679	0.961895	4.68243	52.5594	73.34
2.445	72.9865	1.12767	0.143958	0.81576	63.0535	74.93		2.445	66.0231	4.81892	0.928234	4.64117	47.3399	75.4832		2.445	63.7162	3.15409	1.142	4.53173	52.4594	71.402
2.455	67.724	0.862726	0.143788	0.479292	61.5171	69.066		2.455	68.1347	4.16225	0.986316	4.99076	46.199	77.2877		2.455	64.4013	3.44005	0.869065	3.98321	52.3612	71.8246
2.465	69.8962	0.885671	0.119685	0.81386	65.42	71.5957		2.465	66.7559	4.8471	0.709331	4.65006	46.8159	76.2531		2.465	66.4432	3.45418	0.849981	4.03289	52.518	73.9303
2.475	69.8181	0.645578	0.191282	0.597758	64.3665	71.0614		2.475	70.2437	5.09754	0.865992	4.23155	47.5311	79.5728		2.475	65.9896	3.0529	1.31871	4.96774	51.9174	74.0103
2.485	70.5305	0.573225	0.0716531	0.788184	64.0817	71.8919		2.485	68.3784	4.75779	1.00267	4.42356	47.3812	77.5598		2.485	66.4233	2.92327	1.08269	4.15033	52.9076	73.4969
2.495	68.9531	0.59648	0.0954368	0.524902	66.4479	70.0745		2.495	68.4242	4.26178	0.981978	4.00647	49.8059	76.6925		2.495	67.3447	2.92019	1.02748	4.07385	53.591	74.3388
2.505	68.6682	0.333688	0.0476697	0.429027	64.5686	69.4309		2.505	69.865	4.76754	0.725922	4.41439	51.0303	79.047		2.505	66.6637	2.6471	1.02643	4.73597	52.3657	74.0468
2.515	67.3382	0.57147	0.095245	0.547659	67.7192	68.4573		2.515	68.2279	4.29242	0.940804	4.13562	48.7062	76.6559		2.515	67.0295	3.04025	1.24129	4.62334	53.6811	74.6931
2.525	68.4869	0.404404	0.0713653	0.428192	65.5372	69.3195		2.525	69.6116	4.817	0.665765	4.15124	49.854	78.5798		2.525	65.4376	2.98342	0.844704	4.15163	53.2343	72.5727
2.535	68.7562	0.570394	0	0.237664	67.1401	69.5643		2.535	68.9602	3.83438	0.841217	4.59735	48.8688	77.392		2.535	65.5745	3.03453	1.20304	4.43508	53.0773	73.0441
2.545	69.2884	0.617374	0.0712355	0.498648	65.5366	70.4044		2.545	71.1854	4.35869	0.664553	4.16323	51.6593	79.7073		2.545	66.8614	2.7986	1.07638	4.62845	51.9714	74.2884
2.555	70.4386	0.260971	0.0474493	0.545667	67.8763	71.2452		2.555	68.3509	4.51116	0.488221	4.062	50.0133	76.924		2.555	66.6961	2.68864	0.949985	4.19427	53.8624	73.5791
2.565	70.4985	0.213345	0.0474099	0.426689	67.891	71.1386		2.565	71.0063	4.19521	0.995142	3.76593	49.8742	78.9675		2.565	67.8227	3.22368	0.84174	4.71016	53.2087	75.7566
2.575	68.9499	0.521092	0.094744	0.284232	67.5051	69.7553		2.575	70.4621	4.30883	0.877364	4.21135	51.589	78.9823		2.575	65.6927	2.8632	1.03791	4.20533	53.2019	72.7612
2.585	68.7786	0.378685	0.0473356	0.402353	70.246	69.5597		2.585	70.5638	4.14967	0.759798	3.74055	52.5625	78.4541		2.585	67.7343	2.93253	1.01923	3.70143	52.5889	74.3683
2.595	68.4205	0.425706	0.165553	0.141902	70.9274	68.9881		2.595	68.9544	3.913	0.91498	4.06874	51.8034	76.9362		2.595	66.7195	2.41219	1.01848	4.28835	53.6579	73.4201
2.605	67.1669	0.25997	0.0472674	0.401772	70.7356	67.8286		2.605	71.7266	3.91024	0.525256	4.00751	52.2727	79.6444		2.605	66.5832	2.24979	0.785642	4.66029	52.8701	73.4932
2.615	67.7121	0.165324	0.0472355	0.188942	69.5543	68.0663		2.615	71.0561	4.16033	0.797073	3.77152	52.6068	78.988		2.615	65.7353	2.81927	0.981391	4.40734	52.0851	72.9619
2.625	68.5182	0.306833	0.0472051	0.330436	70.9257	69.1555		2.625	71.7876	3.78852	0.641134	4.04109	52.029	79.6172		2.625	67.9042	2.87095	0.8916	4.10136	53.6208	74.8765
2.635	68.9009	0.235881	0.0943525	0.424586	71.8494	69.5614		2.635	73.4135	3.47554	0.679575	3.6697	52.6573	80.5587		2.635	66.6865	2.58406	0.81977	4.38399	51.895	73.6546
2.645	69.191	0.282893	0.0707233	0.235744	74.3773	69.7096		2.645	71.0617	3.86163	0.795611	4.03627	54.7031	78.9596		2.645	68.4823	2.68942	0.997402	4.38144	52.2389	75.5532
2.655	66.4198	0.16493	0.0235615	0.259176	70.4017	66.8439		2.655	71.6239	4.28618	0.814569	3.76253	54.4597	79.6726		2.655	67.4122	3.25758	0.961252	4.64605	53.0291	75.3159
2.665	68.1752	0.235493	0	0.188394	71.9666	68.599		2.665	71.4898	3.89627	0.600918	3.35351	53.6368	78.7396		2.665	68.1601	3.16693	0.907379	4.32339	54.4427	75.6505
2.675	70.9429	0.258916	0.0235378	0.258916	73.6498	71.4608		2.675	74.0513	3.29375	0.755625	3.21625	54.2694	80.5613		2.675	66.7043	2.86307	0.906937	4.3035	53.5093	73.8709
2.685	68.8637	0.258798	0.0235271	0.188217	72.8633	69.3108		2.685	73.9594	3.69894	0.65845	3.67957	54.3608	81.3379		2.685	69.269	2.86177	0.782098	4.23044	53.6271	76.3612
2.695	69.1402	0.16462	0.0470342	0.235171	74.8078	69.54		2.695	70.9469	3.71673	0.677528	3.36828	55.1314	78.0319		2.695	66.7877	2.93162	0.95944	4.31748	53.2845	74.0368
2.705	67.7025	0.164555	0.0235078	0.258586	74.1201	68.1256		2.705	74.8277	3.38631	0.445057	4.04422	54.9743	82.2582		2.705	67.0633	2.7351	0.87026	4.59995	54.6843	74.3984
2.715	70.5448	0.140996	0.0469986	0.140996	77.0072	70.8268		2.715	73.2337	3.84932	0.638329	3.50114	56.5791	80.5842		2.715	68.4948	2.73411	0.887698	4.43849	55.4989	75.6674
2.725	67.5615	0.140949	0.0704744	0.211423	73.8102	67.9139		2.725	74.4663	3.616	0.560769	3.2486	54.9747	81.3309		2.725	64.6562	2.69771	1.20687	4.11755	55.2143	71.4715
2.735	68.8798	0.117422	0.0704532	0.258329	75.5728	69.2555		2.735	74.9272	3.88554	0.521939	3.18962	57.1233	82.0023		2.735	68.4337	2.6969	0.958108	3.92114	53.8669	75.0518
2.745	66.9595	0.164346	0.0234781	0.11739	76.7263	67.2412		2.745	73.5928	3.55595	0.541123	3.01483	54.6921	80.1636		2.745	69.7811	2.27046	0.886897	3.8314	54.3845	75.8829
2.755	69.5958	0.117362	0.0469449	0.164307	74.6189	69.8775		2.755	74.7345	3.65171	0.598958	3.11072	58.0603	81.4969		2.755	68.523	3.13886	0.833484	4.39796	55.3646	76.0598
2.765	68.8069	0.0938703	0.0234676	0.117338	75.8941	69.0181		2.765	74.8541	3.39983	0.676102	3.41914	55.2279	81.6731		2.765	67.3918	2.80134	0.8865	3.91833	56.8956	74.1114
2.775	66.6595	0.0703902	0.0469268	0.14078	76.2795	66.8707		2.775	74.1456	3.24471	0.482844	3.2254	56.1451	80.6157		2.775	70.9784	2.28677	0.90407	3.97082	53.5174	77.2359
2.785	67.6351	0.14076	0.02346	0.0703799	75.635	67.8462		2.785	74.3664	3.26355	0.637261	3.1863	58.3383	80.8163		2.785	68.8056	2.87133	0.620349	3.79299	55.3174	75.4699
2.795	68.4483	0.0469145	0.0938291	0.0703718	77.9719	68.5656		2.795	73.8751	2.83838	0.675805	3.26317	58.5633	79.9767		2.795	69.9851	2.72922	0.850667	4.37739	55.8959	77.0917
2.805	69.3103	0.0703658	0	0.211097	79.4196	69.5918		2.805	76.1085	3.34012	0.598519	2.70299	57.593	82.1516		2.805	68.1184	2.69355	0.850595	3.82768	55.0051	74.6397
2.815	65.2022	0.140724	0	0.070362	78.0315	65.4132		2.815	76.7415	3.62953	0.656405	2.95382	59.1537	83.3248		2.815	69.745	2.88832	0.850549	3.84519	55.3566	76.4785
2.825	66.772	0.117267	0.0234535	0.140721	78.147	67.03		2.825	74.2493	3.12751	0.617779	3.06959	58.2257	80.4464		2.825	69.1232	2.8351	0.939126	4.51844	54.7528	76.4768
2.835	68.0391	0.117268	0.0234537	0.0469073	76.928	68.2033		2.835	76.8948	3.10822	0.656395	2.79933	60.0602	82.8023		2.835	69.7262	2.7288	0.903695	3.80969	56.5075	76.2647
2.845	70.0354	0.117273	0	0.0703637	78.5494	70.223		2.845	74.3493	3.37864	0.501969	3.06973	58.4794	80.7977		2.845	69.0201	2.64031	0.832849	4.23512	55.5528	75.8956
2.855	66.9909	0.18765	0.0469124	0.0703686	77.5931	67.2489		2.855	76.9997	3.26302	0.71439	3.30164	58.2904	83.5643		2.855	68.5642	2.64049	0.921514	3.81011	56.8149	75.0148
2.865	68.7805	0.0703757	0.0234586	0.117293	76.686	68.9682		2.865	78.977	2.7613	0.366886	3.05095	60.8644	84.7892		2.865	69.2446	3.15473	0.868437	3.27879	54.747	75.6781
2.875	67.4992	0.0234616	0.0938466	0.0938466	79.2534	67.6165		2.875	76.0133	2.64579	0.598682	2.99341	60.3703	81.6525		2.875	68.7219	2.3575	0.815375	3.97052	55.995	75.0499
2.885	67.1581	0.140793	0.0469309	0.117327	81.2609	67.4163		2.885	76.4506	2.97458	0.63741	3.18705	59.0473	82.6122		2.885	70.3286	2.67699	0.992791	3.52795	54.3021	76.5335
2.895	67.6405	0	0.04694	0.16429	79.2816	67.8048		2.895	77.9143	2.93652	0.502299	2.70469	59.7736	83.5555		2.895	70.1826	2.71297	0.727005	3.54637	56.1035	76.4419
2.905	68.9468	0.0704257	0.0234752	0.0469505	81.7643	69.0642		2.905	77.5066	3.03379	0.444441	2.91785	60.6179	83.4582		2.905	70.5176	2.66037	0.975469	4.45169	55.0165	77.6296
2.915	68.166	0.18785	0.0234812	0.0704437	80.1884	68.4243		2.915	77.7776	3.15054	0.463883	2.97658	60.6526	83.9048		2.915	72.558	2.21754	0.869276	4.16898	56.2191	78.9445
2.925	67.9506	0.0939518	0.023488	0.0939518	80.9395	68.1385		2.925	78.3219	2.61009	0.580019	2.43608	62.004	83.3681		2.925	72.2415	2.09396	1.01149	3.93948	55.8625	78.275
2.935	68.2541	0.0469908	0.0469908	0.0704862	82.5158	68.3716		2.935	77.9793	2.53355	0.541523	2.72695	62.5459	83.2398		2.935	70.0811	2.30763	0.781045	3.49695	55.7915	75.8857
2.945	67.4082	0.0470071	0	0.0940143	85.4355	67.5493		2.945	78.2579	2.80529	0.657792	2.7279	62.4709	83.7911		2.945	69.2353	2.30844	0.657017	3.6935	55.2249	75.2373
2.955	67.5984	0.0235125	0.047025	0.0235125	82.0585	67.6454		2.955	76.3328	2.69023	0.503208	2.55475	62.5913	81.5778		2.955	68.5866	2.3626	0.799377	3.41068	56.0452	74.3598
2.965	65.5326	0.117611	0	0.0705664	81.8805	65.7208		2.965	79.5782	2.67197	0.542139	2.22664	62.617	84.4768		2.965	70.8538	2.2214	0.781934	3.2699	57.8453	76.3452
2.975	68.5972	0.09413	0.0235325	0.09413	81.4695	68.7855		2.975	77.1532	2.24699	0.445525	2.51818	61.5986	81.9184		2.975	72.9475	2.45351	0.817837	3.02244	58.3153	78.4234
2.985	67.3818	0.0941744	0.0235436	0	80.9429	67.476		2.985	80.6393	2.34495	0.465115	2.32557	64.3215	85.3098		2.985	71.4344	2.52582	0.97831	3.77094	58.1828	77.7312
2.995	65.225	0.0235555	0.0235555	0.0942218	83.0094	65.3428		2.995	80.9901	2.24919	0.523517	2.21041	63.5007	85.4497		2.995	69.495	2.40251	0.854227	3.64826	57.0731	75.5457
3.005	69.1486	0.11784	0	0.023568	82.4174	69.29		3.005	78.0652	2.34739	0.465597	2.21159	64.8926	82.6241		3.005	73.0399	1.92304	0.658819	3.73924	58.3144	78.7021
3.015	69.9423	0.0707441	0.0235814	0.0707441	80.7898	70.0838		3.015	78.187	2.15461	0.427039	2.40695	65.8611	82.7485		3.015	71.0323	2.13792	0.890799	3.74136	58.5968	76.9116
3.025	67.7189	0.117977	0	0.117977	82.7256	67.9549		3.025	77.6898	2.01993	0.446716	2.19474	65.24	81.9045		3.025	70.0229	2.44225	0.516972	3.5475	59.0952	76.0127
3.035	67.549	0.0236103	0	0	86.5552	67.5726		3.035	76.9612	2.4682	0.272085	2.06007	65.0283	81.4895		3.035	70.174	2.19405	0.749188	3.47837	58.294	75.8464
3.045	66.1523	0.0236258	0	0.0708775	80.8948	66.2468		3.045	79.5596	2.27535	0.388949	2.3337	65.9463	84.1686		3.045	72.8798	2.44539	1.05312	3.56991	57.7077	78.8951
3.055	69.4133	0.0472843	0.0236421	0	84.0005	69.4606		3.055	78.0382	2.17962	0.369757	2.12124	63.8901	82.339		3.055	71.1082	1.91122	0.732338	3.751	58.1941	76.7705
3.065	66.1275	0.0946369	0.0236592	0.0709777	84.5107	66.2931		3.065	78.9125	2.10329	0.486874	1.88907	67.5391	82.9048		3.065	71.8924	2.09135	0.607743	3.95033	58.5936	77.9341
3.075	69.3974	0.0710311	0	0.0710311	80.9755	69.5395		3.075	78.4652	2.00743	0.311834	1.92947	66.9274	82.4021		3.075	72.9841	2.2897	0.858637	3.61343	58.3515	78.8873
3.085	68.9543	0.0236956	0	0.0710869	83.0769	69.0491		3.085	79.385	1.89198	0.390098	1.91148	66.0437	83.1885		3.085	72.1284	2.13037	1.02043	2.98969	57.5022	77.2485
3.095	67.3505	0	0	0.0711449	83.5953	67.4217		3.095	81.1286	2.10825	0.370896	1.65927	68.1863	84.8962		3.095	71.7752	2.0067	0.860013	3.4938	58.445	77.2757
3.105	67.9298	0	0.0237351	0.0949404	85.114	68.0248		3.105	78.7943	1.79744	0.332136	2.2468	67.404	82.8386		3.105	72.661	2.43877	0.573828	3.4071	57.6697	78.5068
3.115	65.5665	0.023756	0.023756	0.0950239	82.1957	65.6853		3.115	81.7773	2.1119	0.391092	1.75991	66.3878	85.6491		3.115	71.307	2.47681	0.735864	3.446	59.5511	77.2298
3.125	67.5998	0	0	0.0237776	82.7461	67.6236		3.125	80.4035	1.50708	0.274014	1.9181	66.6049	83.8286		3.125	70.6534	2.31739	0.754499	3.28746	58.2581	76.2583
3.135	67.6397	0.0476001	0.0476001	0.0714002	83.6572	67.7587		3.135	82.8302	1.724	0.333045	1.60645	66.9616	86.1607		3.135	71.5472	2.03188	0.881079	3.11075	56.1013	76.6898
3.145	66.586	0	0	0.0714698	82.9526	66.6575		3.145	82.4599	1.68646	0.27454	1.72568	66.5366	85.8721		3.145	71.113	2.05186	0.575959	3.79773	58.5319	76.9626
3.155	67.5115	0.0715417	0.0476945	0.0238472	84.8485	67.6069		3.155	80.3641	1.19741	0.215927	1.57038	68.6844	83.1319		3.155	71.581	2.14401	0.504472	3.15295	59.5457	76.8779
3.165	67.9636	0	0	0	83.8863	67.9636		3.165	79.2882	1.55236	0.255451	1.63096	67.9108	82.4715		3.165	73.1162	1.83963	0.77553	2.92176	59.9502	77.8776
3.175	64.858	0	0	0	86.2225	64.858		3.175	79.6485	1.41632	0.295067	1.82942	68.4753	82.8942		3.175	71.7501	2.07631	0.81247	2.85267	59.8158	76.6791
3.185	65.9583	0	0	0	82.107	65.9583		3.185	78.7911	1.6542	0.196928	1.61481	70.2247	82.0601		3.185	70.6182	1.91593	0.704917	3.01849	58.6527	75.5527
3.195	68.3564	0	0	0.0239511	84.9545	68.3804		3.195	79.9057	1.75465	0.335158	1.8138	69.4961	83.4742		3.195	69.106	1.79144	0.778099	3.14858	58.2488	74.046
3.205	67.525	0.0719372	0.0239791	0.0479581	84.4302	67.6449		3.205	81.2622	1.26325	0.236859	1.55932	68.8666	84.0848		3.205	72.3027	2.06527	0.76089	2.93486	60.5995	77.3028
3.215	66.5977	0.0480156	0.0240078	0	84.4835	66.6457		3.215	81.8933	1.48214	0.31619	1.40309	71.3009	84.7785		3.215	73.3508	2.10403	0.834356	3.26487	58.0966	78.7197
3.225	65.3096	0	0	0.0240374	84.6357	65.3336		3.225	79.3824	1.52354	0.395725	1.76098	68.9748	82.6669		3.225	73.0416	1.81605	0.762742	2.61511	58.7674	77.4728
3.235	66.74	0.0240678	0	0.0240678	80.8918	66.7881		3.235	82.395	1.54528	0.31698	1.52547	70.7064	85.4658		3.235	72.9157	1.78198	0.745523	3.03664	60.06	77.7344
3.245	66.7542	0.072297	0	0.048198	83.0934	66.8747		3.245	81.6489	1.50761	0.317391	1.54728	71.294	84.7038		3.245	72.4095	2.3123	0.582626	3.45934	60.6477	78.1811
3.255	66.1915	0.024131	0	0	86.4374	66.2156		3.255	80.4862	1.27125	0.29795	1.29112	70.4949	83.0486		3.255	72.8157	1.91428	0.674557	3.28163	59.5798	78.0116
3.265	65.7017	0	0	0.0483278	81.7465	65.75		3.265	80.2378	1.17353	0.258575	1.27298	70.0937	82.6843		3.265	72.3124	2.02643	0.785013	2.79318	58.8029	77.132
3.275	67.0516	0	0	0.0241976	82.6591	67.0758		3.275	79.9116	1.43411	0.338608	1.59345	70.3309	82.9391		3.275	71.353	1.71847	0.676418	2.92505	59.6162	75.9965
3.285	64.5545	0.0242322	0.0242322	0	83.4556	64.5788		3.285	83.656	1.37631	0.159573	1.4561	72.7651	86.4884		3.285	72.6266	2.05046	0.567538	2.70954	60.0675	77.3866
3.295	66.0806	0.0242676	0	0	82.7767	66.1049		3.295	83.4785	1.49818	0.259684	1.17857	74.6093	86.1553		3.295	74.3461	2.20013	0.696708	3.02518	60.1369	79.5714
3.305	67.1515	0	0	0	80.9075	67.1515		3.305	82.783	1.14032	0.340095	1.4204	70.8397	85.3438		3.305	73.3922	1.74437	0.752835	3.32349	59.5474	78.4601
3.315	66.5725	0	0	0	82.1021	66.5725		3.315	80.986	1.2222	0.26047	1.30235	73.1118	83.5106		3.315	73.1365	1.80221	0.753985	2.94238	58.4062	77.8811
3.325	67.6272	0	0	0	83.6198	67.6272		3.325	85.3065	1.30438	0.160539	1.48499	73.9885	88.0958		3.325	71.4088	1.86028	0.570976	3.3706	58.8842	76.6397
3.335	68.321	0.0244178	0	0	82.9229	68.3455		3.335	83.0707	1.34666	0.281391	1.12557	74.3878	85.543		3.335	74.05	1.88169	0.62723	3.28373	60.0296	79.2154
3.345	67.9675	0.0244576	0	0.0244576	85.2835	68.0165		3.345	82.9241	1.10727	0.221453	1.22806	74.8914	85.2594		3.345	72.9879	1.73693	0.757596	3.1043	58.2055	77.8291
3.355	66.5861	0.0244982	0	0	84.3717	66.6106		3.355	81.4083	0.988111	0.18149	1.2301	74.4511	83.6265		3.355	73.5534	2.01744	0.573768	3.14647	58.913	78.7173
3.365	65.7909	0	0	0.0245397	85.1773	65.8155		3.365	79.3041	1.23218	0.242397	0.969586	74.0925	81.5058		3.365	74.4567	1.98378	0.50058	2.89224	58.8831	79.3327
3.375	65.9047	0	0	0	82.7188	65.9047		3.375	81.9705	1.01173	0.161877	0.890324	73.6541	83.8725		3.375	73.0068	2.0615	0.612878	3.04582	59.9878	78.1141
3.385	63.509	0	0	0	81.3871	63.509		3.385	78.8109	1.17568	0.243244	1.33784	72.8109	81.3244		3.385	72.168	1.84188	0.632563	3.23724	61.7307	77.2471
3.395	65.6707	0	0	0	82.6188	65.6707		3.395	81.633	1.05595	0.101534	1.1981	74.3226	83.8871		3.395	71.3471	1.91974	0.559147	2.9262	59.5678	76.1931
3.405	67.5952	0.0247149	0	0	82.1769	67.6199		3.405	82.4945	0.976507	0.183095	1.05788	73.6449	84.5289		3.405	74.428	1.9606	0.728222	3.02492	61.4881	79.4135
3.415	64.7747	0	0	0	83.6673	64.7747		3.415	81.2828	0.856038	0.163055	1.121	76.5135	83.2598		3.415	75.1842	1.79589	0.617337	2.69383	61.3035	79.6739
3.425	66.7832	0	0	0.024808	84.8434	66.808		3.425	84.6433	1.32734	0.265467	0.857664	75.5561	86.8283		3.425	73.4153	1.72433	0.524796	3.11129	60.9888	78.2509
3.435	66.4898	0	0	0.024856	82.0248	66.5147		3.435	82.2699	0.757023	0.225061	0.900243	75.0475	83.9272		3.435	72.1301	2.21592	0.507033	2.83563	61.0317	77.1816
3.445	66.6954	0	0	0	81.1154	66.6954		3.445	80.3204	0.697012	0.205004	0.922516	78.5779	81.9399		3.445	75.3767	2.08857	0.639743	2.86003	61.8669	80.3253
3.455	67.3532	0	0	0	79.9054	67.3532		3.455	81.1798	0.842199	0.14379	0.821658	74.5449	82.8436		3.455	73.5482	2.0362	0.886122	2.94117	62.2171	78.5255
3.465	65.24	0	0	0	81.5437	65.24		3.465	81.5923	0.92625	0.164667	0.92625	74.4911	83.4448		3.465	73.1691	1.70029	0.642332	2.8716	60.3414	77.741
3.475	65.676	0	0	0	84.6446	65.676		3.475	82.009	0.783789	0.165008	0.948797	76.605	83.7416		3.475	74.3811	1.60916	0.605801	3.04794	61.2238	79.0382
3.485	67.1956	0	0	0	82.4879	67.1956		3.485	82.12	0.88879	0.289373	0.785442	76.4152	83.7943		3.485	74.1585	1.46078	0.796792	2.88363	60.7079	78.5029
3.495	64.6471	0	0	0	80.6265	64.6471		3.495	79.6655	0.766413	0.124283	0.517847	78.8991	80.9498		3.495	73.8803	1.7491	0.703441	2.94685	60.3819	78.5763
3.505	65.8977	0	0	0	80.1718	65.8977		3.505	82.3096	0.622771	0.166072	0.934156	76.2272	83.8665		3.505	74.2701	1.77196	0.724028	2.74369	60.8755	78.7857
3.515	66.9031	0	0	0	82.4979	66.9031		3.515	80.3699	0.936227	0.16644	0.665761	76.5625	81.9718		3.515	73.6517	1.98594	0.668346	2.63519	59.8647	78.2729
3.525	66.3952	0.025332	0	0	81.0624	66.4205		3.525	81.6769	0.729816	0.166815	0.688113	78.3823	83.0948		3.525	74.7937	1.97128	0.631574	3.31098	61.8751	80.076
3.535	65.9378	0	0	0.02539	84.0154	65.9632		3.535	83.4103	0.564289	0.0626988	0.794185	76.9942	84.7688		3.535	76.7872	1.57296	0.786479	3.03082	58.7749	81.391
3.545	64.9967	0	0	0	80.0625	64.9967		3.545	82.5568	0.775083	0.167586	0.963617	79.4774	84.2955		3.545	75.3506	1.65352	0.730626	2.6341	60.6612	79.6382
3.555	64.8441	0	0	0	80.7362	64.8441		3.555	81.1979	0.860904	0.230974	0.755915	77.5653	82.8147		3.555	74.9503	1.96578	0.539627	2.48614	62.6353	79.4023
3.565	68.3237	0	0	0	78.0404	68.3237		3.565	82.2766	0.568296	0.189432	0.652488	77.625	83.4974		3.565	75.9221	1.85459	0.579558	2.97506	64.1378	80.7517
3.575	65.0296	0	0	0	80.2041	65.0296		3.575	81.443	0.801771	0.168794	0.717374	79.3331	82.9622		3.575	76.5911	1.97529	0.697163	2.69182	62.6478	81.2582
3.585	65.216	0	0	0	80.5821	65.216		3.585	84.4574	0.697995	0.0846055	0.571087	78.5562	85.7265		3.585	74.7031	1.94135	0.44651	2.38786	61.6766	79.0323
3.595	64.9159	0	0	0	81.892	64.9159		3.595	83.3546	0.678542	0.212044	0.954199	78.0111	84.9874		3.595	75.3187	1.7516	0.62279	2.66632	61.0139	79.7366
3.605	67.0956	0.0258259	0	0	80.1893	67.1214		3.605	81.5473	0.744045	0.0850337	0.680269	79.9954	82.9716		3.605	73.969	1.91215	0.507305	2.61457	62.5741	78.4957
3.615	65.1716	0	0.0258926	0	79.8527	65.1716		3.615	83.0367	0.660713	0.170507	0.6394	75.9394	84.3369		3.615	74.7078	2.0149	0.586864	2.62133	62.6771	79.344
3.625	66.1213	0	0	0	80.8149	66.1213		3.625	85.3913	0.726553	0.0427384	0.448753	78.4249	86.5666		3.625	73.2169	1.47101	0.647242	2.58897	63.8809	77.2768
3.635	64.9696	0	0	0	79.5201	64.9696		3.635	82.2973	0.449946	0.042852	0.685632	79.0191	83.4329		3.635	75.0634	1.51425	0.648963	2.47786	62.4971	79.0556
3.645	65.5885	0	0	0	79.4213	65.5885		3.645	83.7224	0.558579	0.150387	0.62303	80.242	84.904		3.645	75.9166	2.10989	0.769025	2.44511	62.4882	80.4716
3.655	63.7789	0	0	0	75.7914	63.7789		3.655	81.6679	0.560107	0.129255	0.366224	77.8979	82.5942		3.655	74.3843	1.50271	0.553631	2.60997	62.9558	78.497
3.665	67.2888	0	0	0	81.0142	67.2888		3.665	81.2247	0.518456	0.0432046	0.56166	78.8269	82.3049		3.665	74.5906	1.70516	0.416375	2.79566	63.5071	79.0914
3.675	66.2674	0	0	0	79.1893	66.2674		3.675	82.4714	0.433262	0.129979	0.56324	78.507	83.4679		3.675	76.1922	1.51112	0.656144	2.58481	61.9957	80.2882
3.685	66.6148	0	0	0	77.4357	66.6148		3.685	81.9679	0.564846	0.0217249	0.434497	80.9468	82.9672		3.685	77.8651	1.53537	0.618135	2.23326	63.4486	81.6338
3.695	65.2721	0	0	0	79.5653	65.2721		3.695	82.1831	0.65363	0.130726	0.413966	79.9607	83.2507		3.695	75.1506	1.5798	0.579927	2.3597	63.912	79.0901
3.705	65.49	0	0	0	77.8871	65.49		3.705	81.7028	0.415179	0.152961	0.43703	82.7298	82.555		3.705	75.8722	1.80505	0.46129	2.10589	61.7327	79.7831
3.715	66.004	0	0	0	79.8491	66.004		3.715	80.6085	0.372579	0.0876656	0.635576	81.1345	81.6167		3.715	76.3993	1.50867	0.563238	2.25295	65.0943	80.1609
3.725	64.0128	0	0	0	76.4842	64.0128		3.725	80.6313	0.351718	0.0879295	0.439647	80.5874	81.4227		3.725	77.174	1.89656	0.464053	2.58255	62.9498	81.6531
3.735	63.9134	0	0	0	77.9764	63.9134		3.735	80.304	0.330741	0.0220494	0.352791	80.2819	80.9875		3.735	75.7094	1.80116	0.505943	2.48924	62.312	79.9998
3.745	66.1261	0	0	0.0268696	79.3728	66.153		3.745	82.0119	0.508704	0.110588	0.486586	82.034	83.0072		3.745	75.2937	1.60372	0.487207	2.78114	62.2001	79.6786
3.755	64.7698	0	0	0	76.5755	64.7698		3.755	80.4937	0.510296	0.0665604	0.510296	81.2259	81.5143		3.755	74.2466	1.75129	0.346185	2.72875	63.0057	78.7266
3.765	65.3538	0	0	0	77.7107	65.3538		3.765	81.7284	0.400629	0.111286	0.467401	81.7951	82.5964		3.765	74.5638	1.77727	0.633281	2.7987	63.1647	79.1397
3.775	65.3739	0	0	0	76.577	65.3739		3.775	83.7103	0.379588	0.156301	0.491231	80.2047	84.5811		3.775	76.4429	1.742	0.860751	2.04941	63.1422	80.2343
3.785	66.3759	0	0	0	78.1597	66.3759		3.785	80.2193	0.268816	0.134408	0.537633	81.8098	81.0257		3.785	75.273	1.68598	0.452337	2.30281	62.2374	79.2618
3.795	63.3455	0	0	0	80.0283	63.3455		3.795	81.6524	0.427029	0.0449504	0.404554	80.8208	82.484		3.795	75.2323	1.62965	0.453828	2.68171	63.6803	79.5436
3.805	63.4474	0.0273952	0	0	78.2956	63.4747		3.805	81.2259	0.496105	0.0676507	0.405904	80.3013	82.1279		3.805	76.125	1.71788	0.538132	2.31811	64.0171	80.161
3.815	65.0637	0	0	0	75.2342	65.0637		3.815	81.6589	0.294144	0.0678793	0.271517	80.7312	82.2245		3.815	73.6826	1.78599	0.498417	2.30518	64.0258	77.7738
3.825	66.4724	0	0	0	75.933	66.4724		3.825	82.8919	0.227039	0.113519	0.431374	80.0312	83.5503		3.825	78.7693	1.70875	0.458446	2.68816	62.3278	83.1662
3.835	64.0458	0	0	0	76.473	64.0458		3.835	81.0832	0.273391	0	0.296174	82.5869	81.6528		3.835	75.2993	1.08735	0.543677	2.04925	63.4848	78.4359
3.845	66.8258	0	0	0	74.2138	66.8258		3.845	82.3508	0.3658	0.0685876	0.434388	80.5675	83.151		3.845	76.9485	1.32199	0.503617	2.0984	62.1967	80.3689
3.855	65.1956	0	0	0	76.1498	65.1956		3.855	83.3087	0.321212	0.0458875	0.412987	80.0278	84.0429		3.855	76.2321	1.4741	0.694933	2.27433	63.9549	79.9805
3.865	65.8777	0	0	0	73.8501	65.8777		3.865	81.6971	0.253289	0.0690787	0.36842	80.4077	82.3188		3.865	77.6686	1.33146	0.655164	1.92322	63.889	80.9233
3.875	63.8153	0	0	0	78.0495	63.8153		3.875	81.1625	0.254211	0.13866	0.277321	83.4736	81.6941		3.875	76.4029	1.42115	0.487859	2.09991	63.464	79.924
3.885	65.5157	0	0	0	78.0271	65.5157		3.885	81.6008	0.278343	0.0695856	0.324733	81.0905	82.2038		3.885	75.6199	1.34123	0.319341	2.04378	60.8877	79.0049
3.895	64.1761	0	0	0	75.4614	64.1761		3.895	84.6058	0.279381	0.0698451	0.302662	83.8607	85.1878		3.895	76.0088	1.66677	0.53422	2.3292	61.7344	80.0047
3.905	67.0587	0	0	0	75.803	67.0587		3.905	79.7838	0.280435	0.0233696	0.233696	82.4946	80.2979		3.905	77.1322	1.20117	0.579135	1.97335	64.477	80.3067
3.915	63.382	0	0	0	74.5821	63.382		3.915	80.7688	0.304965	0.0469177	0.304965	81.1442	81.3788		3.915	78.5464	1.31341	0.538284	2.13161	64.874	81.9915
3.925	64.3994	0	0	0.0286092	73.583	64.428		3.925	83.3889	0.164847	0.0235495	0.282594	80.6336	83.8363		3.925	76.3428	1.66432	0.583594	2.29115	65.6868	80.2982
3.935	63.6748	0	0	0	74.4452	63.6748		3.935	82.4148	0.330983	0.118208	0.236416	78.4903	82.9822		3.935	76.815	1.34535	0.564178	2.14822	64.3597	80.3085
3.945	65.7146	0.0288348	0	0	78.6614	65.7434		3.945	80.3912	0.427234	0.0237352	0.213617	81.9102	81.032		3.945	77.1408	1.37246	0.435701	2.11315	64.4837	80.6264
3.955	65.6303	0	0	0.0289503	75.2129	65.6593		3.955	80.5225	0.309794	0.119151	0.262133	84.1924	81.0944		3.955	77.1216	1.5748	0.371829	2.27472	64.4357	80.9712
3.965	66.0126	0	0	0	76.971	66.0126		3.965	80.6574	0.239268	0.0239268	0.215342	80.442	81.112		3.965	75.0404	1.49334	0.395296	1.73491	64.6749	78.2687
3.975	64.7071	0	0	0	73.9885	64.7071		3.975	83.2224	0.192199	0.168175	0.264274	81.8049	83.6788		3.975	76.605	1.32306	0.418968	2.16099	63.5288	80.089
3.985	66.2064	0	0	0	72.449	66.2064		3.985	80.9138	0.217121	0.0241246	0.217121	84.2671	81.3481		3.985	75.7491	1.57211	0.686414	2.32495	63.283	79.6462
3.995	63.7472	0	0	0	73.2827	63.7472		3.995	80.0905	0.242258	0.0242258	0.266484	82.5615	80.5993		3.995	75.6668	1.33412	0.511412	1.84553	64.2156	78.8464
4.005	65.998	0	0	0	70.6678	65.998		4.005	80.99	0.145972	0.0486573	0.145972	80.6981	81.282		4.005	76.6802	1.56308	0.513583	1.87569	64.9794	80.1189
4.015	66.7563	0	0	0	74.3254	66.7563		4.015	82.2663	0.268764	0.0244331	0.171032	83.3902	82.7061		4.015	77.3458	1.39039	0.426086	1.97345	64.6529	80.7097
4.025	66.5991	0	0	0	73.2471	66.5991		4.025	80.5623	0.245392	0.0245392	0.098157	81.593	80.9059		4.025	77.389	1.19372	0.292799	1.53156	64.9563	80.1143
4.035	64.5562	0	0	0	75.2757	64.5562		4.035	81.3353	0.246471	0.0246471	0.221824	84.6627	81.8036		4.035	77.5254	1.3347	0.316707	2.08122	65.2643	80.9413
4.045	62.798	0	0	0	73.3545	62.798		4.045	80.0629	0.0990264	0.0495132	0.247566	84.3457	80.4094		4.045	78.8243	1.34063	0.295392	1.84052	65.0999	82.0055
4.055	63.4428	0	0	0	72.0227	63.4428		4.055	80.9201	0.149207	0.0248679	0.223811	84.9985	81.2931		4.055	77.6951	1.25536	0.502142	2.14552	65.0274	81.0959
4.065	63.2457	0.0303482	0	0	72.5626	63.276		4.065	82.0874	0.174867	0.024981	0.0999238	83.3615	82.3622		4.065	76.7643	1.32985	0.481497	1.65085	63.741	79.745
4.075	66.3109	0	0	0.0304878	73.8414	66.3414		4.075	82.0383	0.150575	0	0.276054	82.2893	82.4649		4.075	77.6471	1.52023	0.368542	1.86574	64.8173	81.0331
4.085	63.6789	0	0	0.0306296	73.756	63.7095		4.085	81.6131	0.151275	0.0504251	0.10085	83.6301	81.8652		4.085	78.1471	1.50416	0.555384	1.68929	64.6559	81.3406
4.095	66.2557	0	0	0	72.7797	66.2557		4.095	82.8836	0.0759935	0	0.22798	83.3649	83.1875		4.095	77.5847	1.44149	0.418497	2.13899	62.9606	81.1652
4.105	62.7677	0	0	0	71.3017	62.7677		4.105	81.9798	0.127258	0.0254517	0.229065	84.525	82.3362		4.105	75.828	1.58851	0.53729	2.05572	63.9843	79.4723
4.115	63.5358	0	0	0	72.8254	63.5358		4.115	79.4077	0.0511483	0.0255741	0.230167	82.5021	79.689		4.115	75.8408	1.59615	0.49293	1.92477	65.1137	79.3617
4.125	63.2205	0	0	0	68.8713	63.2205		4.125	78.946	0.154191	0	0.205589	82.1583	79.3058		4.125	77.6486	1.8162	0.589677	2.14642	64.487	81.6112
4.135	65.414	0	0	0	66.2611	65.414		4.135	78.8696	0.2066	0.025825	0.129125	84.1379	79.2053		4.135	77.77	1.46959	0.426656	2.60734	65.231	81.8469
4.145	64.2576	0	0	0	70.5951	64.2576		4.145	81.4162	0.0519071	0.0778606	0.0778606	80.7155	81.546		4.145	78.1808	1.21487	0.262032	2.16772	65.9129	81.5634
4.155	65.088	0	0	0	71.0454	65.088		4.155	80.6	0.104337	0.0521683	0.208673	85.2429	80.913		4.155	76.0604	1.12522	0.406996	2.34621	64.6166	79.5318
4.165	65.8333	0	0	0	69.5278	65.8333		4.165	77.8641	0.0524337	0	0.157301	82.3472	78.0738		4.165	77.8431	1.13095	0.409067	2.14159	64.007	81.1156
4.175	67.0684	0	0	0	72.1586	67.0684		4.175	78.8709	0.105407	0.0527036	0.0790554	83.4561	79.0554		4.175	76.5748	1.6205	0.411172	2.12842	63.8043	80.3237
4.185	63.3306	0	0	0	68.769	63.3306		4.185	81.6653	0.132445	0.0264889	0.2384	82.407	82.0362		4.185	77.4109	1.62894	0.486249	1.945	63.8446	80.9848
4.195	64.052	0	0	0	69.5838	64.052		4.195	75.7842	0.0532566	0.0266283	0.106513	83.2933	75.9439		4.195	78.3315	1.34422	0.635451	2.07743	64.5471	81.7532
4.205	63.9376	0	0	0	72.881	63.9376		4.205	79.0518	0.13385	0.08031	0.08031	84.5665	79.266		4.205	78.2569	1.54794	0.442268	2.28505	63.5884	82.0899
4.215	63.0718	0	0	0	71.6384	63.0718		4.215	79.1812	0.215312	0.0269141	0.0538281	81.8995	79.4503		4.215	75.5161	1.70448	0.469351	2.32205	64.5234	79.5426
4.225	63.3493	0	0	0	70.1872	63.3493		4.225	80.3426	0.135303	0	0.0811815	83.211	80.5591		4.225	78.8578	1.24185	0.59609	2.11115	64.8	82.2108
4.235	65.0531	0	0	0	69.6809	65.0531		4.235	78.4719	0.0272094	0.0272094	0.108838	82.3901	78.6079		4.235	76.2199	1.34858	0.474501	1.84806	64.3324	79.4165
4.245	66.0466	0	0	0	68.2072	66.0466		4.245	79.2642	0.0273608	0	0.109443	84.7364	79.401		4.245	79.0046	1.13007	0.477141	2.10947	65.72	82.2441
4.255	65.4154	0	0	0	69.0589	65.4154		4.255	79.4075	0.165088	0	0.220118	85.6533	79.7927		4.255	77.151	1.11118	0.328302	1.96981	63.9936	80.2319
4.265	66.1574	0	0	0	69.788	66.1574		4.265	81.4089	0.0276713	0	0.138356	82.5987	81.5749		4.265	75.7105	1.57466	0.482556	2.41278	68.2436	79.6979
4.275	64.036	0	0	0	70.1218	64.036		4.275	81.2649	0.111322	0.139152	0.194813	82.072	81.5711		4.275	75.533	1.40491	0.510876	2.09459	63.9361	79.0325
4.285	61.688	0	0	0	70.3257	61.688		4.285	79.4143	0.0279924	0	0.0839771	84.8169	79.5263		4.285	77.2056	1.38739	0.513848	1.79847	68.0078	80.3915
4.295	64.3086	0	0	0	67.4898	64.3086		4.295	75.5172	0.028157	0	0.0563141	84.8372	75.6017		4.295	77.6857	1.1888	0.387653	2.04164	66.7539	80.9161
4.305	63.8997	0	0	0	68.6139	63.8997		4.305	79.6486	0.113298	0	0.0566491	83.9823	79.8186		4.305	77.4459	1.29986	0.493948	2.44374	65.6951	81.1895
4.315	63.7303	0	0	0	69.5806	63.7303		4.315	77.1928	0.17097	0.0284949	0.11398	85.9692	77.4777		4.315	78.5133	1.22922	0.366151	2.58921	64.7303	82.3318
4.325	64.5707	0	0	0	65.929	64.5707		4.325	76.8883	0.0573366	0	0.17201	83.3387	77.1177		4.325	78.7015	1.18407	0.289441	1.94715	68.0185	81.8327
4.335	61.2885	0	0	0	71.0302	61.2885		4.335	78.1113	0.0288446	0	0.0865339	83.9379	78.2267		4.335	80.5094	1.35021	0.450069	2.1974	66.9279	84.057
4.345	63.045	0	0	0	66.6767	63.045		4.345	78.307	0	0	0.0290241	83.4152	78.336		4.345	76.7746	1.14549	0.346312	2.02459	66.4385	79.9447
4.355	66.8479	0	0	0	69.8993	66.8479		4.355	79.1501	0.116827	0.0292067	0.0584134	86.7731	79.3254		4.355	77.1772	1.28673	0.375297	1.90329	67.8484	80.3672
4.365	66.4162	0.0357076	0	0	66.0948	66.4519		4.365	78.6544	0.0293925	0	0.11757	84.0332	78.8014		4.365	77.6952	1.13306	0.377685	2.23913	66.3916	81.0674
4.375	65.8732	0	0	0	67.3467	65.8732		4.375	78.273	0.0295816	0	0.118327	81.32	78.421		4.375	80.0143	1.11319	0.651626	1.84627	66.6559	82.9737
4.385	65.1806	0	0	0	68.5445	65.1806		4.385	77.9785	0.0893224	0.0297741	0	84.8861	78.0678		4.385	77.0097	1.03846	0.437244	1.80363	66.3245	79.8518
4.395	63.1701	0	0	0	67.7941	63.1701		4.395	75.5247	0	0	0.0899103	80.7694	75.6146		4.395	77.2414	1.34787	0.495137	1.8155	66.1283	80.4048
4.405	65.4598	0	0	0	66.5594	65.4598		4.405	79.7684	0	0	0.0905088	81.9708	79.8589		4.405	79.1124	1.24608	0.498433	1.60606	64.824	81.9645
4.415	64.8305	0	0	0	67.561	64.8305		4.415	76.5088	0.0303727	0.0303727	0.0303727	84.4665	76.5696		4.415	77.0524	1.42173	0.446034	1.56112	66.8494	80.0353
4.425	65.4577	0.0371496	0	0	67.0551	65.4948		4.425	76.2959	0.0917385	0	0.061159	82.6564	76.4488		4.425	77.2403	1.01041	0.449071	1.62788	65.6205	79.8786
4.435	62.4297	0	0.0374055	0	65.3474	62.4297		4.435	79.9003	0.12316	0	0.0923703	85.7196	80.1158		4.435	80.0896	1.46953	0.508685	2.00648	67.3159	83.5656
4.445	66.3676	0	0	0	67.3469	66.3676		4.445	81.8521	0.0620092	0	0.155023	82.9373	82.0691		4.445	76.635	1.1952	0.455314	1.93508	64.1423	79.7653
4.455	63.649	0	0	0	68.8076	63.649		4.455	75.4349	0.124892	0	0.031223	85.5824	75.591		4.455	77.7481	1.37557	0.372549	1.57617	65.368	80.6999
4.465	62.9948	0	0	0	67.9992	62.9948		4.465	79.2743	0.0628912	0	0.0943368	84.2113	79.4316		4.465	76.9458	1.55854	0.259757	2.1935	66.1514	80.6978
4.475	64.3339	0	0	0	66.2193	64.3339		4.475	80.1309	0.0950169	0.0316723	0.0316723	84.9451	80.2576		4.475	79.9424	1.27908	0.37791	1.68606	68.6342	82.9076
4.485	63.9893	0	0	0	66.2372	63.9893		4.485	78.195	0.0319033	0.0319033	0.0957099	86.6813	78.3226		4.485	77.4216	1.05415	0.43923	2.1083	65.7674	80.5841
4.495	65.3594	0	0	0	67.9753	65.3594		4.495	77.1329	0.0321387	0	0.0642774	84.107	77.2293		4.495	77.6094	1.20942	0.353977	1.65189	65.5447	80.4707
4.505	64.5099	0	0	0	66.752	64.5099		4.505	76.8021	0.0647572	0.0323786	0.0971359	84.3139	76.964		4.505	79.1991	0.653802	0.416056	1.27788	65.6773	81.1308
4.515	63.6496	0	0	0	64.7197	63.6496		4.515	74.5439	0.0652463	0.0326232	0.0326232	82.6018	74.6418		4.515	78.1804	1.10788	0.44914	1.61691	67.9699	80.9052
4.525	62.4187	0	0	0	66.6918	62.4187		4.525	76.79	0.0328724	0.0328724	0.13149	83.9562	76.9543		4.525	76.9071	1.20686	0.543087	1.71977	68.0367	79.8337
4.535	61.7342	0	0	0	67.8513	61.7342		4.535	76.7211	0.0662531	0	0.0662531	83.6446	76.8536		4.535	79.4172	1.48983	0.273643	2.15874	68.1978	83.0658
4.545	61.2437	0	0	0	65.3402	61.2437		4.545	76.8205	0.0333857	0	0.0667714	84.8331	76.9207		4.545	76.9129	1.19506	0.520924	2.0837	69.3442	80.1917
4.555	63.609	0	0	0	64.6719	63.609		4.555	74.8039	0	0	0.16825	83.2164	74.9722		4.555	76.1628	1.11187	0.216196	1.4516	67.8547	78.7263
4.565	63.3356	0	0	0	65.9316	63.3356		4.565	77.1669	0.0339195	0	0.0678391	82.4584	77.2687		4.565	79.2012	1.21417	0.311326	1.71229	65.4718	82.1277
4.575	62.852	0	0	0	64.5552	62.852		4.575	77.3137	0	0	0.0341945	82.8191	77.3479		4.575	75.8887	1.16124	0.376619	1.6634	66.0967	78.7134
4.585	65.7549	0	0	0	62.9069	65.7549		4.585	76.1553	0.103425	0.034475	0.06895	84.3259	76.3277		4.585	79.3592	1.07584	0.379709	1.70869	68.6007	82.1437
4.595	63.8093	0	0	0	64.5273	63.8093		4.595	80.5766	0.173806	0	0.0347613	84.1918	80.7852		4.595	81.071	1.02096	0.350957	1.59526	67.9579	83.6872
4.605	67.6246	0	0	0	65.9638	67.6246		4.605	77.7485	0	0	0.0350534	86.0561	77.7835		4.605	79.4358	0.997371	0.353906	1.99474	69.8803	82.4279
4.615	65.6231	0	0	0.042947	65.8808	65.666		4.615	76.6423	0	0.0353516	0	83.0409	76.6423		4.615	78.0998	1.23298	0.32447	1.68724	67.3274	81.0201
4.625	63.2426	0	0	0	64.4122	63.2426		4.625	77.4092	0.071312	0	0.035656	82.2941	77.5162		4.625	81.0632	1.17815	0.785433	1.79995	64.4709	84.0413
4.635	63.7502	0	0	0	67.8138	63.7502		4.635	74.5593	0.143867	0	0.0719337	81.1412	74.7751		4.635	80.2183	1.32047	0.39614	1.81564	67.4428	83.3544
4.645	63.828	0	0	0	61.1391	63.828		4.645	75.9067	0.181421	0	0	86.9008	76.0881		4.645	77.9623	0.566151	0.233121	1.36542	66.4062	79.8939
4.655	63.8201	0	0	0	66.533	63.8201		4.655	76.6948	0.0366085	0.0366085	0.0366085	83.0646	76.768		4.655	79.8014	1.24322	0.403207	1.64643	68.5116	82.691
4.665	62.9166	0	0	0	60.8523	62.9166		4.665	78.7185	0	0	0.110819	84.9613	78.8293		4.665	78.4891	1.01714	0.305141	1.89866	67.3345	81.4049
4.675	63.5836	0	0	0	64.1723	63.5836		4.675	75.7864	0.0372781	0.0745562	0	82.9811	75.8237		4.675	77.3605	1.09489	0.273721	1.88183	67.9513	80.3372
4.685	65.0877	0	0	0	64.6763	65.0877		4.685	76.1509	0	0.0752479	0	86.5351	76.1509		4.685	81.6006	1.13958	0.276261	1.27771	64.8177	84.0178
4.695	61.8237	0	0	0	61.3623	61.8237		4.695	77.1702	0	0	0	82.2972	77.1702		4.695	77.4873	1.28971	0.209142	1.77771	64.3113	80.5547
4.705	65.0203	0	0	0	66.4642	65.0203		4.705	76.371	0	0	0	81.5085	76.371		4.705	76.7819	0.809342	0.563021	1.37236	68.4422	78.9636
4.715	66.0233	0	0	0	62.1202	66.0233		4.715	77.533	0	0	0.116125	83.4941	77.6491		4.715	81.821	1.06584	0.284224	1.84746	69.6349	84.7343
4.725	61.0648	0	0	0	65.8132	61.0648		4.725	78.6028	0.117259	0	0.0390864	83.9967	78.7591		4.725	80.7185	0.932748	0.573998	1.47087	68.0547	83.1222
4.735	64.8818	0	0	0	65.5052	64.8818		4.735	75.512	0	0	0.0789461	83.2882	75.5909		4.735	80.4301	1.12312	0.362298	1.99264	69.9235	83.5459
4.745	60.7855	0	0	0	64.8056	60.7855		4.745	77.8636	0.0398687	0.0398687	0.0398687	81.5714	77.9433		4.745	81.4558	0.87823	0.292743	1.68327	70.8073	84.0173
4.755	66.2465	0	0	0	64.2895	66.2465		4.755	74.3451	0.0402736	0	0.0402736	86.4674	74.4256		4.755	76.7384	0.924114	0.258752	1.7743	67.0537	79.4368
4.765	61.7876	0	0	0	63.7154	61.7876		4.765	74.0116	0.20344	0	0	85.2822	74.215		4.765	82.1963	1.30707	0.37345	1.71787	67.7064	85.2212
4.775	65.7784	0	0	0	62.1823	65.7784		4.775	78.607	0	0.0411124	0.0411124	85.0616	78.6481		4.775	79.016	1.01883	0.226407	1.88672	67.2805	81.9215
4.785	62.8901	0	0	0	63.5967	62.8901		4.785	77.236	0.166188	0	0.0415471	83.1356	77.4437		4.785	77.7158	0.915201	0.305067	1.716	67.4579	80.347
4.795	64.1762	0	0	0	63.36	64.1762		4.795	76.4259	0.0419923	0	0.0419923	83.5646	76.5099		4.795	81.208	1.42605	0.462504	1.23334	66.6006	83.8674
4.805	64.4608	0	0	0	59.9228	64.4608		4.805	72.1624	0.0424484	0	0.0848969	85.9156	72.2897		4.805	78.35	0.896096	0.54545	1.32466	68.4539	80.5707
4.815	61.3127	0	0	0	65.0665	61.3127		4.815	76.7767	0	0.042916	0.042916	83.4287	76.8196		4.815	76.495	0.945356	0.590847	1.5362	68.0656	78.9766
4.825	65.1079	0	0	0	61.2594	65.1079		4.825	79.6738	0	0	0.0867906	83.7095	79.7605		4.825	82.2484	0.716935	0.159319	1.27455	70.2198	84.2399
4.835	62.4864	0	0	0	60.2471	62.4864		4.835	75.4414	0.0438868	0	0	83.0777	75.4853		4.835	82.2938	0.644494	0.402809	2.13489	66.9065	85.0732
4.845	63.7435	0	0	0	63.0424	63.7435		4.845	74.0885	0	0.0887819	0	84.2096	74.0885		4.845	80.5093	1.18156	0.244462	1.79272	68.1233	83.4836
4.855	62.1403	0	0	0	62.9587	62.1403		4.855	75.5805	0.0449082	0	0	84.652	75.6254		4.855	78.892	1.03046	0.288529	1.85483	65.8669	81.7772
4.865	64.1446	0	0	0	64.6966	64.1446		4.865	78.9277	0	0	0.0454391	83.8352	78.9732		4.865	78.7819	0.750701	0.417056	1.4597	67.2712	80.9923
4.875	66.3106	0	0	0	60.0538	66.3106		4.875	73.6666	0	0	0.0459841	80.9321	73.7126		4.875	77.5744	1.26618	0.295441	1.30838	68.4157	80.149
4.885	63.2727	0	0	0	61.6329	63.2727		4.885	75.0752	0	0	0.0465438	80.0089	75.1218		4.885	78.6468	1.15343	0.384476	1.28159	67.9242	81.0818
4.895	60.5626	0	0	0	63.7109	60.5626		4.895	76.4739	0.0471188	0.0471188	0	81.4213	76.521		4.895	81.2618	0.994689	0.345979	1.90288	67.9416	84.1593
4.905	64.3359	0	0	0	63.0608	64.3359		4.905	77.0034	0.0477097	0	0	81.5358	77.0511		4.905	81.8428	0.788214	0.218948	1.79538	66.9544	84.4264
4.915	60.9874	0	0	0	60.283	60.9874		4.915	74.7948	0	0.0483171	0.0483171	85.8111	74.8431		4.915	79.2483	0.842595	0.31043	0.798248	67.2302	80.8891
4.925	66.5323	0	0	0	62.846	66.5323		4.925	74.636	0	0	0	83.2986	74.636		4.925	81.4406	0.673805	0.539044	1.30269	65.3591	83.4171
4.935	62.8879	0	0	0	61.2012	62.8879		4.935	77.1528	0.0495841	0.0495841	0	84.8384	77.2024		4.935	76.0018	1.22877	0.4551	1.3653	70.2675	78.5958
4.945	64.0316	0	0	0	65.1303	64.0316		4.945	76.624	0	0	0.0502452	81.347	76.6742		4.945	79.5516	1.06069	0.461169	1.29127	69.6826	81.9035
4.955	62.9192	0	0	0	62.9811	62.9192		4.955	76.3378	0	0	0.0509258	86.8795	76.3887		4.955	79.7878	1.02831	0.280449	1.72944	67.3078	82.5456
4.965	65.1023	0	0	0	61.59	65.1023		4.965	72.8969	0	0.0516267	0.0516267	78.8856	72.9486		4.965	80.4595	0.852927	0.426464	1.23201	70.7456	82.5444
4.975	60.0348	0	0	0	60.3528	60.0348		4.975	75.3823	0	0	0	82.2924	75.3823		4.975	82.69	1.20119	0.288286	1.58557	70.9183	85.4767
4.985	62.1783	0	0	0	64.1779	62.1783		4.985	77.3566	0	0	0	83.4623	77.3566		4.985	79.626	0.487307	0.438577	1.36446	70.0748	81.4778
4.995	65.8907	0	0	0	61.703	65.8907		4.995	75.2431	0.0538605	0	0	82.3527	75.297		4.995	82.7543	1.03814	0.346046	1.18644	65.5509	84.9789
5.005	59.091	0	0	0	62.0123	59.091		5.005	74.4909	0.0546521	0	0	85.0387	74.5455		5.005	83.5694	0.802587	0.30097	1.3042	68.0694	85.6761
5.015	63.748	0	0	0	59.2331	63.748		5.015	74.9388	0.0554691	0	0	83.3701	74.9942		5.015	81.3057	0.560027	0.203646	1.47643	68.3233	83.3422
5.025	63.2808	0	0	0	58.6288	63.2808		5.025	77.0357	0.0563127	0	0.168938	82.4981	77.261		5.025	79.7511	0.620229	0.620229	1.809	69.6207	82.1804
5.035	62.8011	0	0	0	60.3002	62.8011		5.035	74.6824	0.171552	0	0.114368	79.8289	74.9683		5.035	81.0377	0.94474	0.262428	1.25965	69.8583	83.2421
5.045	63.014	0	0	0	60.1914	63.014		5.045	75.9166	0.0580847	0	0.0580847	81.4347	76.0328		5.045	83.0071	0.693058	0.266561	1.49274	66.5869	85.1929
5.055	66.3186	0	0	0	58.9339	66.3186		5.055	75.9535	0	0	0.0590159	85.3961	76.0125		5.055	81.1962	0.70417	0.108334	1.40834	71.6628	83.3087
5.065	66.3083	0	0	0	60.6976	66.3083		5.065	74.9743	0.0599794	0	0	80.6124	75.0343		5.065	78.0627	0.935872	0.385359	1.37628	70.1353	80.3749
5.075	62.9663	0	0	0	58.4475	62.9663		5.075	74.7576	0	0	0	80.7943	74.7576		5.075	79.7526	0.783534	0.1679	1.28723	71.4135	81.8234
5.085	64.0331	0	0	0	60.7937	64.0331		5.085	74.4739	0.0620099	0	0	83.5894	74.5359		5.085	82.925	1.47979	0.284575	1.47979	67.8995	85.8846
5.095	67.7442	0	0	0	58.7014	67.7442		5.095	71.4703	0	0	0.0630806	84.2126	71.5334		5.095	84.0673	0.98426	0.463181	1.38954	71.2141	86.4412
5.105	64.6476	0	0	0	66.5971	64.6476		5.105	76.3872	0	0	0	81.6508	76.3872		5.105	79.4786	0.942667	0.235667	1.94425	71.3481	82.3656
5.115	60.2512	0	0	0	64.0615	60.2512		5.115	76.1247	0	0	0	80.3066	76.1247		5.115	81.265	0.599742	0.299871	1.19948	71.1894	83.0643
5.125	66.6086	0	0	0	59.0909	66.6086		5.125	72.3283	0.0665394	0	0.0665394	83.9062	72.4614		5.125	81.165	0.977156	0.427506	1.16037	72.4317	83.3025
5.135	66.7002	0	0	0	63.324	66.7002		5.135	76.3231	0	0	0.0677825	80.0512	76.3909		5.135	81.126	1.05762	0.373279	1.30648	70.5498	83.4901
5.145	63.5246	0	0	0	62.4337	63.5246		5.145	72.598	0	0	0.0690751	80.4035	72.667		5.145	77.9181	0.950994	0.190199	1.58499	70.12	80.4541
5.155	65.2749	0	0	0.0855503	61.4251	65.3604		5.155	76.2651	0.0704202	0	0	85.9831	76.3355		5.155	79.3062	0.840245	0.0646342	1.29268	69.0293	81.4391
5.165	60.3784	0	0	0	57.5864	60.3784		5.165	79.5059	0	0	0.071821	82.2351	79.5777		5.165	79.3016	0.856958	0.26368	1.18656	70.5343	81.3451
5.175	62.496	0	0	0	60.4484	62.496		5.175	75.113	0.073281	0	0	82.1479	75.1863		5.175	81.3172	1.27794	0.336299	1.3452	69.8157	83.9403
5.185	63.0678	0	0	0	62.2499	63.0678		5.185	75.6267	0.0748038	0	0.0748038	83.2567	75.7763		5.185	81.4966	1.09852	0.274631	1.51047	71.0606	84.1056
5.195	62.2737	0	0	0	56.0556	62.2737		5.195	75.859	0	0.0763938	0.0763938	87.0889	75.9354		5.195	81.1253	0.560935	0.140234	1.54257	70.748	83.2288
5.205	64.766	0	0	0	61.4471	64.766		5.205	74.2305	0	0.0780552	0	76.9624	74.2305		5.205	80.024	1.28955	0.286567	1.28955	72.4299	82.6031
5.215	61.555	0	0	0	61.555	61.555		5.215	78.1972	0	0	0	84.9796	78.1972		5.215	80.4874	1.24503	0.366185	1.53798	69.3554	83.2704
5.225	62.9586	0	0	0	65.0407	62.9586		5.225	70.3501	0	0	0.0816126	75.3285	70.4317		5.225	79.5512	1.19851	0.299628	1.87267	71.6111	82.6224
5.235	65.2416	0	0	0	58.8493	65.2416		5.235	75.5019	0	0.0835198	0	80.7636	75.5019		5.235	85.8563	0.613259	0.30663	1.45649	75.3542	87.926
5.245	60.1554	0	0	0	62.8567	60.1554		5.245	78.5081	0	0	0	82.3566	78.5081		5.245	79.5145	0.941929	0.549459	1.25591	73.392	81.7123
5.255	66.2113	0	0	0	59.1857	66.2113		5.255	73.0775	0.0876229	0	0	83.3294	73.1652		5.255	79.8605	0.884658	0.321694	1.60847	74.2309	82.3536
5.265	62.3161	0	0	0	61.8795	62.3161		5.265	72.6756	0	0	0	76.4486	72.6756		5.265	75.9389	0.989432	0.412263	1.23679	68.4357	78.1652
5.275	59.4526	0	0	0	61.356	59.4526		5.275	73.8218	0	0	0.184324	82.4851	74.0062		5.275	82.6441	0.845897	0.0845897	0.930486	65.0495	84.4205
5.285	62.8756	0	0	0	58.9674	62.8756		5.285	76.1669	0	0	0	82.2224	76.1669		5.285	80.0693	0.521059	0.0868431	1.12896	70.9508	81.7194
5.295	56.2136	0	0	0	59.8746	56.2136		5.295	77.3791	0	0	0	79.4205	77.3791		5.295	81.1034	0.624559	0.267668	1.42756	69.7722	83.1556
5.305	65.2062	0	0	0	61.0777	65.2062		5.305	72.465	0.0999518	0	0	78.9619	72.565		5.305	82.2902	0.550436	0.275218	1.37609	72.6575	84.2167
5.315	65.7264	0	0	0	62.9774	65.7264		5.315	79.1992	0.102856	0	0.102856	79.9192	79.4049		5.315	82.6044	0.660835	0.094405	1.41608	70.6149	84.6813
5.325	67.3095	0	0	0	59.3301	67.3095		5.325	75.2157	0.105938	0	0	80.6185	75.3217		5.325	77.8839	0.8751	0.388933	1.36127	68.0633	80.1203
5.335	61.5625	0	0	0	59.307	61.5625		5.335	73.5003	0.109213	0.109213	0	87.8072	73.6095		5.335	81.8957	1.0024	0.400958	1.50359	73.3754	84.4017
5.345	59.4212	0	0	0	58.5997	59.4212		5.345	77.5382	0	0	0	78.2144	77.5382		5.345	79.2357	0.620645	0.103441	0.413764	72.9258	80.2701
5.355	62.6564	0	0	0	56.2918	62.6564		5.355	66.8266	0	0	0	86.6185	66.8266		5.355	82.6004	0.854855	0.213714	1.38914	75.0135	84.8444
5.365	68.3088	0	0	0	58.216	68.3088		5.365	78.2616	0	0	0	79.9473	78.2616		5.365	76.5832	0.663058	0.331529	0.994587	71.7208	78.2409
5.375	63.0046	0	0	0	56.6436	63.0046		5.375	77.4188	0	0	0	75.5488	77.4188		5.375	80.8983	0.800973	0.22885	0.915398	68.9981	82.6147
5.385	61.7093	0	0	0	60.9242	61.7093		5.385	69.1493	0	0	0	88.1492	69.1493		5.385	79.3643	0.474525	0.355894	0.830418	65.3658	80.6692
5.395	62.2733	0	0	0	60.9691	62.2733		5.395	74.7428	0	0	0	73.9377	74.7428		5.395	83.1348	0.862139	0.246325	1.72428	75.2524	85.7212
5.405	59.6636	0	0	0	58.6466	59.6636		5.405	76.0394	0	0	0	76.737	76.0394		5.405	78.6277	1.02447	0.384175	1.15252	73.2493	80.8047
5.415	60.017	0	0	0	61.2526	60.017		5.415	76.7194	0	0	0	82.9674	76.7194		5.415	81.0849	1.06691	0.266727	1.33363	79.6179	83.4854
5.425	71.6364	0	0	0	58.3772	71.6364		5.425	70.0329	0	0	0	85.9495	70.0329		5.425	84.5919	1.25218	0.695657	1.53044	70.957	87.3745
5.435	70.2576	0	0	0	56.7835	70.2576		5.435	80.3312	0	0	0	85.5598	80.3312		5.435	85.5103	0.727128	0.290851	1.30883	73.5854	87.5462
5.445	65.3228	0	0	0	60.6857	65.3228		5.445	77.1701	0	0	0	78.9956	77.1701		5.445	91.8498	1.52321	0.152321	1.21857	71.4387	94.5916
5.455	63.9202	0	0	0	63.2853	63.9202		5.455	77.0069	0	0	0	81.1883	77.0069		5.455	85.2314	0.479726	0.319818	1.59909	66.682	87.3102
5.465	65.0457	0	0	0	61.2588	65.0457		5.465	78.8461	0	0	0	80.313	78.8461		5.465	75.902	1.00978	0.336594	1.17808	74.0508	78.0899
5.475	71.2351	0	0	0	66.298	71.2351		5.475	75.8601	0.387041	0	0	82.2463	76.2471		5.475	81.7053	0.35524	0.35524	1.24334	74.6005	83.3038
5.485	64.9615	0	0	0	62.7215	64.9615		5.485	80.5164	0	0.204876	0	73.7554	80.5164		5.485	75.5932	0.188043	0.376085	1.3163	68.6356	77.0975
5.495	65.8403	0	0	0	67.6912	65.8403		5.495	77.0498	0	0	0	76.1792	77.0498		5.495	78.3103	0.799085	0	1.59817	65.525	80.7076
5.505	59.7877	0	0	0	59.5057	59.7877		5.505	75.4458	0	0	0	83.1065	75.4458		5.505	77.5565	0.639202	0.426134	1.06534	76.2781	79.261
5.515	68.5848	0	0	0	68.5848	68.5848		5.515	73.3668	0.497402	0	0	82.0714	73.8642		5.515	83.3174	1.59787	0.228267	0.913067	71.6758	85.8283
5.525	52.7076	0	0	0	62.1429	52.7076		5.525	72.5777	0	0.267814	0.267814	81.1478	72.8455		5.525	76.6926	1.47486	0.491619	0.24581	73.9887	78.4133
5.535	60.622	0	0	0	58.1548	60.622		5.535	78.0422	0	0	0	76.5916	78.0422		5.535	80.4173	0.532565	0	0.532565	70.0323	81.4824
5.545	62.6715	0	0	0	59.5956	62.6715		5.545	79.1222	0	0	0	81.3377	79.1222		5.545	81.3358	0.871454	0.58097	0.58097	72.0402	82.7882
5.555	57.5202	0	0	0	70.2084	57.5202		5.555	80.4209	0	0	0	72.4136	80.4209		5.555	83.7188	0.639075	0	1.27815	63.9075	85.6361
5.565	65.7944	0	0	0	69.0841	65.7944		5.565	68.0846	0	0	0	77.7558	68.0846		5.565	84.1492	0.35506	0	1.42024	65.331	85.9245
5.575	62.3933	0	0	0	58.692	62.3933		5.575	77.038	0	0	0	82.2609	77.038		5.575	83.0921	0.399481	0.798963	2.79637	81.8937	86.288
5.585	53.7908	0	0	0	68.9005	53.7908		5.585	73.6301	0	0	0	86.0676	73.6301		5.585	71.2333	0.913247	0	1.82649	68.0369	73.973
5.595	60.6558	0	0	0	55.7187	60.6558		5.595	75.4732	0	0	0	87.665	75.4732		5.595	88.9879	1.59858	0.532861	2.13145	73.5349	92.7179
5.605	69.4284	0	0	0	67.7351	69.4284		5.605	86.4214	0	0	0	70.3916	86.4214		5.605	86.9968	0	0	1.27936	77.4016	88.2762
5.615	74.1313	0	0	0	61.4231	74.1313		5.615	73.2249	0	0	0	92.4029	73.2249		5.615	80.01	0	0.8001	0	58.4073	80.01
5.625	69.2639	0	0	0	73.5046	69.2639		5.625	93.0844	0	0	0	77.9582	93.0844		5.625	80.0964	0	0	0	81.1643	80.0964
5.635	65.8753	0	0	0	48.8752	65.8753		5.635	76.9643	0	0	0	82.2119	76.9643		5.635	72.246	1.60547	0	1.60547	78.6679	75.457
5.645	29.9505	0	0	0	51.3437	29.9505		5.645	73.9608	0	0	0	77.4827	73.9608		5.645	103.442	6.46513	0	6.46513	64.6513	116.372
5.655	35.6473	0	0	0	71.2945	35.6473		5.655	117.371	0	0	0	88.0285	117.371		5.655	0	0	0	26.9319	53.8638	26.9319

## Sheet: Figure 3B
All Cdc42					Cdc42-GTP + Scd1/2/Cdc42-GTP
Arclength	Cdc42 (WT)	Cdc42-1ritC	Cdc42-2ritC		Arclength	Cdc42 (WT)	Cdc42-1ritC	Cdc42-2ritC
0.005	124.8	37.7772	-63.4839		0.005	162.013	59.101	6.83628
0.015	102.565	37.7782	-5.56632		0.015	146.131	75.9883	32.32
0.025	88.5898	17.5159	-7.88159		0.025	118.178	69.2351	36.0275
0.035	78.5188	47.4335	-9.86529		0.035	119.815	90.4673	41.5889
0.045	90.9301	35.9111	-2.47046		0.045	127.082	87.2542	34.6399
0.055	76.3031	33.1867	-15.456		0.055	119.579	75.9993	30.8502
0.065	93.3095	44.9449	-13.7508		0.065	126.852	83.1498	35.1786
0.075	82.2717	15.8476	-8.32718		0.075	123.928	61.9333	39.281
0.085	76.6376	31.3557	-14.4016		0.085	114.965	73.5315	38.33
0.095	92.7674	31.5999	-5.65579		0.095	133.484	76.0227	39.4099
0.105	88.5765	43.8688	-17.1163		0.105	126.687	85.2832	33.0003
0.115	83.0446	43.7236	-13.2794		0.115	123.976	88.1616	32.5433
0.125	91.3723	34.8165	-12.2795		0.125	130.477	81.4566	32.1602
0.135	69.5013	35.6811	-16.0634		0.135	112.349	76.3717	30.5465
0.145	78.9382	39.6355	-21.9636		0.145	118.433	83.9391	31.3151
0.155	80.392	28.9033	-12.9607		0.155	121.275	75.536	31.9856
0.165	96.4231	36.1256	-11.1608		0.165	134.766	78.6561	36.794
0.175	80.9047	31.1716	-16.5251		0.175	121.905	74.8992	34.0944
0.185	88.7373	31.3263	-9.64301		0.185	126.174	75.207	41.6598
0.195	85.0003	27.1296	-15.9612		0.195	126.093	73.9671	36.6685
0.205	76.9718	35.9326	-18.7755		0.205	116.007	80.6923	31.8236
0.215	92.5736	32.7042	-13.2267		0.215	127.519	73.4129	34.071
0.225	80.682	36.7246	-9.87037		0.225	119.331	78.8193	37.6691
0.235	78.9521	29.418	-10.3553		0.235	119.568	74.222	35.7733
0.245	88.6822	29.2755	-14.6403		0.245	126.226	73.2842	32.3251
0.255	82.2835	33.4657	-13.9405		0.255	121.12	74.7472	34.8895
0.265	77.993	22.3155	-16.1866		0.265	114.054	67.1493	34.4989
0.275	88.8023	32.1619	-7.86643		0.275	122.636	77.6709	38.8313
0.285	78.0437	40.4328	-12.7351		0.285	116.688	82.5533	39.0673
0.295	81.9666	34.4946	-15.9728		0.295	120.392	78.9161	32.7808
0.305	84.5397	34.3693	-14.419		0.305	124.33	77.3258	35.0321
0.315	86.347	37.4878	-16.3984		0.315	126.199	81.2261	34.4817
0.325	80.0878	36.3706	-10.4074		0.325	118.966	78.0997	38.266
0.335	85.6478	34.5619	-11.863		0.335	122.178	78.2024	35.4637
0.345	77.9693	31.1361	-8.57125		0.345	118.122	73.7461	37.789
0.355	84.908	33.0507	-12.5545		0.355	123.888	74.9263	35.0597
0.365	81.091	34.6317	-16.2245		0.365	117.91	78.6069	33.7253
0.375	73.3831	34.5449	-14.099		0.375	112.121	76.1997	35.5423
0.385	90.0198	37.0068	-14.5362		0.385	126.089	78.3378	33.9022
0.395	86.3736	33.4233	-8.20972		0.395	125.743	76.0621	37.9321
0.405	81.0104	32.7502	-16.2066		0.405	121.74	75.6863	34.8447
0.415	78.3383	34.7802	-10.9814		0.415	118.509	75.8438	36.4667
0.425	75.6806	31.8066	-14.2488		0.425	114.526	73.991	34.7962
0.435	84.4298	26.618	-14.4628		0.435	124.774	72.5182	34.4122
0.445	71.486	32.2035	-15.2177		0.445	111.532	75.2336	34.3617
0.455	79.4272	35.7695	-12.3873		0.455	117.388	76.9903	36.2442
0.465	73.9814	29.6405	-14.4349		0.465	110.981	73.2589	36.3861
0.475	83.4802	33.2979	-16.1743		0.475	119.354	75.7077	32.3784
0.485	81.1638	34.0795	-13.1277		0.485	120.531	74.624	34.045
0.495	79.2354	31.9831	-14.9627		0.495	114.744	73.3262	33.2297
0.505	79.2022	32.5964	-17.0735		0.505	118.362	74.1136	31.1222
0.515	74.7657	29.3666	-12.7409		0.515	115.468	72.5466	35.7306
0.525	80.9928	32.0504	-11.9239		0.525	115.907	74.3025	34.664
0.535	73.7102	33.118	-16.1446		0.535	112.447	75.3561	31.3958
0.545	79.6534	34.3078	-16.7166		0.545	116.217	75.2732	33.5543
0.555	76.1462	32.8313	-11.8595		0.555	112.356	72.9543	34.1752
0.565	75.3355	37.6371	-17.4838		0.565	112.66	77.2497	31.5245
0.575	71.3527	34.0691	-17.876		0.575	107.563	75.6523	31.5459
0.585	68.749	32.0909	-13.1748		0.585	104.461	73.2286	32.6559
0.595	80.7519	33.7929	-14.6912		0.595	117.695	74.7878	32.2438
0.605	78.0892	30.3947	-15.1623		0.605	113.092	71.1796	33.075
0.615	73.1437	32.2157	-14.9829		0.615	110.692	73.4964	31.7494
0.625	75.3559	35.4309	-13.7293		0.625	110.08	75.813	34.1531
0.635	78.1948	32.3747	-15.026		0.635	113.627	73.5139	32.9091
0.645	78.3869	33.4247	-15.5667		0.645	113.223	71.8203	30.9875
0.655	79.3213	32.0746	-17.0118		0.655	112.016	71.6941	32.1607
0.665	70.5558	31.6106	-17.6116		0.665	104.469	69.4953	31.5902
0.675	72.8113	30.01	-17.929		0.675	107.04	69.794	31.1422
0.685	74.509	30.8563	-13.4541		0.685	108.902	71.5388	31.0715
0.695	73.7038	31.0595	-16.0717		0.695	109.661	72.9266	31.3626
0.705	71.8841	31.9359	-16.3411		0.705	104.717	71.3301	31.0398
0.715	70.5955	28.3057	-16.4018		0.715	104.081	69.475	32.2237
0.725	69.2095	29.7992	-13.504		0.725	103.128	69.5852	32.2941
0.735	69.9963	28.3629	-15.3949		0.735	103.802	69.6356	31.1968
0.745	73.0709	30.0567	-19.012		0.745	103.541	67.8207	28.6882
0.755	66.8421	30.7319	-13.5776		0.755	98.9341	71.1787	31.3628
0.765	73.4188	32.6449	-13.004		0.765	105.744	73.4323	32.8956
0.775	64.8076	30.2999	-13.5062		0.775	96.1541	69.059	32.0795
0.785	71.2588	28.6801	-17.8792		0.785	100.396	67.4574	28.4961
0.795	65.7946	33.7952	-13.024		0.795	97.3568	71.4922	30.2822
0.805	70.3166	33.2628	-18.2792		0.805	101.247	70.2833	28.5458
0.815	69.4136	27.4916	-11.3646		0.815	100.695	68.2465	32.2781
0.825	67.5178	26.5711	-16.9086		0.825	98.1231	66.3108	30.2984
0.835	67.5612	29.9198	-12.4034		0.835	98.3928	69.0855	31.9882
0.845	69.6556	29.3095	-15.6338		0.845	100.006	66.2022	30.2279
0.855	66.5568	31.9974	-15.4998		0.855	97.9396	71.3322	29.182
0.865	66.7348	31.5359	-13.7798		0.865	96.379	69.5055	29.8299
0.875	65.8363	33.7477	-16.8049		0.875	94.6842	70.9322	26.9939
0.885	63.6144	28.5141	-16.003		0.885	92.635	67.3139	29.2477
0.895	65.2712	31.7006	-15.8633		0.895	93.3503	68.8856	28.5014
0.905	59.4266	29.5202	-16.8864		0.905	87.5712	67.0204	29.5341
0.915	61.317	28.5426	-15.071		0.915	88.2196	63.4599	28.405
0.925	56.4419	28.4937	-16.1172		0.925	85.5189	65.4108	27.8883
0.935	64.2512	29.488	-16.1689		0.935	90.9263	67.2784	27.4991
0.945	62.3539	26.2546	-15.9867		0.945	90.1584	65.041	27.8886
0.955	57.148	29.7598	-14.5851		0.955	87.3675	67.1587	28.0809
0.965	62.0976	30.2175	-17.7055		0.965	88.7778	64.2799	26.9853
0.975	57.1518	27.2123	-15.5239		0.975	82.2058	62.9575	26.3602
0.985	56.9807	27.7356	-15.9405		0.985	81.8111	62.2923	27.0089
0.995	60.0935	26.9569	-16.8257		0.995	85.6613	62.4451	27.8305
1.005	55.6088	27.7001	-16.2356		1.005	82.0498	65.7845	26.8527
1.015	56.7044	29.3106	-15.0399		1.015	81.7735	66.171	27.4462
1.025	54.5438	24.4579	-15.1164		1.025	78.0675	62.0287	27.314
1.035	51.7423	27.1522	-15.4027		1.035	75.9367	61.4529	28.6049
1.045	61.1546	26.1689	-13.3591		1.045	82.4356	61.9577	26.4254
1.055	57.49	29.8267	-14.8033		1.055	79.7823	64.8304	27.6339
1.065	53.2252	28.6748	-16.2909		1.065	73.663	64.2093	26.781
1.075	55.0123	26.6272	-17.4775		1.075	77.2969	60.8478	25.2564
1.085	53.692	25.2774	-18.3366		1.085	75.5978	60.3143	25.2896
1.095	50.3117	27.7275	-14.9238		1.095	69.6202	61.8431	27.1471
1.105	54.9386	29.8158	-14.7803		1.105	75.0905	62.9017	26.3286
1.115	49.5563	26.4209	-14.1052		1.115	70.355	61.2796	26.3216
1.125	52.4951	31.3787	-13.2406		1.125	71.26	63.1317	25.7877
1.135	52.9228	26.7565	-17.7246		1.135	71.1207	57.3198	23.822
1.145	48.8467	29.8658	-16.5169		1.145	67.3761	59.7302	25.2665
1.155	47.1788	29.2482	-12.9708		1.155	66.3875	59.9513	26.9481
1.165	48.0413	29.1093	-13.2852		1.165	64.8448	59.2374	23.9313
1.175	44.0129	24.5734	-15.214		1.175	62.6729	54.8289	24.9004
1.185	47.3584	22.904	-16.6397		1.185	61.7458	54.7026	23.4266
1.195	43.8713	28.1504	-16.8214		1.195	61.2634	58.8427	25.5462
1.205	42.2708	27.2785	-14.7898		1.205	60.2351	56.2744	24.9612
1.215	44.8897	26.5717	-13.5569		1.215	59.0535	54.7194	24.8177
1.225	42.9738	22.3737	-15.714		1.225	58.1425	51.6967	24.4315
1.235	41.881	25.9357	-14.5184		1.235	56.4935	55.4914	23.5027
1.245	42.8813	25.2605	-15.6069		1.245	56.8192	55.0079	24.3125
1.255	43.294	25.7659	-13.9431		1.255	56.2766	54.35	25.2927
1.265	38.9532	26.1222	-15.1666		1.265	50.8687	52.8678	24.5283
1.275	41.5081	27.7024	-15.5117		1.275	52.8982	55.4081	22.8843
1.285	40.2731	26.8651	-13.6981		1.285	53.8115	51.8641	24.476
1.295	41.3064	25.3651	-16.1537		1.295	52.7864	52.7445	21.6244
1.305	37.4195	26.999	-14.6172		1.305	47.9435	53.863	23.6421
1.315	34.8535	23.6595	-9.91542		1.315	46.6537	49.6619	24.536
1.325	37.3687	24.6953	-11.5091		1.325	45.6966	49.6011	23.6944
1.335	36.5251	23.4298	-13.167		1.335	46.3593	48.3968	23.0352
1.345	36.2788	22.9069	-13.6952		1.345	46.4701	47.1051	22.4131
1.355	34.8379	23.525	-14.8927		1.355	44.2577	46.379	21.2626
1.365	35.0335	22.672	-13.997		1.365	42.3807	46.9589	21.5018
1.375	35.3062	22.5097	-13.7516		1.375	43.1293	46.3806	21.9901
1.385	32.0399	23.8014	-13.8123		1.385	39.4567	47.0915	21.4745
1.395	33.4671	24.1761	-11.8563		1.395	41.2753	46.7231	21.9311
1.405	34.3919	21.9495	-15.7091		1.405	40.8926	44.4271	20.4079
1.415	32.4659	25.9485	-10.2137		1.415	39.3931	47.7596	22.8583
1.425	29.9685	23.6762	-14.9788		1.425	38.3951	44.2006	21.6195
1.435	30.3874	26.1521	-14.8056		1.435	36.484	45.5664	21.6362
1.445	31.6876	23.6478	-14.203		1.445	36.1773	43.4626	19.8551
1.455	31.0365	23.1189	-11.4957		1.455	34.7767	43.5557	20.3895
1.465	29.5573	24.0501	-12.7986		1.465	33.8653	42.907	20.7065
1.475	27.1906	20.6415	-13.531		1.475	31.2981	41.2394	20.0962
1.485	28.7792	21.8046	-13.9385		1.485	31.8578	40.197	20.2024
1.495	26.5534	22.482	-14.523		1.495	30.7992	38.3087	19.7591
1.505	26.6002	20.8795	-14.2931		1.505	28.9317	39.7278	21.064
1.515	25.0871	18.3521	-12.6915		1.515	27.4742	35.5045	19.5606
1.525	28.3955	21.3913	-11.4387		1.525	28.6459	39.6483	20.5199
1.535	29.3191	19.5141	-14.2975		1.535	28.5064	34.9397	19.0608
1.545	24.2544	20.3539	-10.9277		1.545	25.8855	36.7859	21.1625
1.555	23.488	23.9335	-13.6561		1.555	24.5089	37.7212	19.2839
1.565	22.4888	21.8332	-12.4904		1.565	23.4925	34.6886	19.0915
1.575	23.3638	19.6941	-13.698		1.575	23.0383	35.0466	18.7254
1.585	25.0571	18.0335	-10.4609		1.585	23.0009	31.9045	19.6151
1.595	23.7301	18.2072	-10.9898		1.595	21.7	33.2126	18.7777
1.605	25.3093	20.2205	-12.1818		1.605	21.4323	31.5862	19.0896
1.615	23.7947	18.1674	-11.7062		1.615	20.1176	31.7457	19.3006
1.625	23.2064	18.9134	-10.7163		1.625	20.1302	30.5306	19.0185
1.635	21.3499	18.4655	-11.1532		1.635	18.6661	30.606	19.278
1.645	21.7182	17.2836	-11.2917		1.645	18.0176	30.119	17.6344
1.655	20.5877	18.6211	-13.4175		1.655	17.8411	30.2859	17.8502
1.665	21.1598	18.3052	-11.5832		1.665	18.2965	27.4568	18.5967
1.675	20.409	17.3218	-11.3029		1.675	16.603	28.2201	18.3264
1.685	16.6751	17.4558	-11.8859		1.685	14.9568	28.0169	17.3396
1.695	19.6859	18.9255	-12.295		1.695	16.2385	25.1475	17.3643
1.705	17.9464	16.5145	-7.58579		1.705	13.858	26.4044	18.1979
1.715	18.6915	17.5496	-10.9655		1.715	13.933	24.3429	17.6752
1.725	17.3624	21.818	-11.2022		1.725	13.7166	25.2794	15.6
1.735	17.0772	17.433	-9.46078		1.735	12.89	24.1536	16.4087
1.745	15.5123	15.4733	-10.6104		1.745	11.4923	23.5777	15.9241
1.755	18.759	15.6279	-10.4664		1.755	13.6237	21.3633	15.7001
1.765	15.7382	17.1105	-11.3439		1.765	11.8202	23.3725	16.0826
1.775	14.0755	13.8032	-10.5228		1.775	10.602	21.233	16.4163
1.785	17.2982	15.6788	-9.98248		1.785	9.61435	20.0066	15.3641
1.795	14.8899	21.5361	-9.90365		1.795	10.084	21.3864	15.0325
1.805	14.3538	15.1957	-9.52559		1.805	8.88608	18.4167	16.4672
1.815	14.3244	16.1386	-13.0277		1.815	8.9487	18.7955	15.4504
1.825	15.5137	18.9561	-9.95375		1.825	9.44775	18.4263	14.7823
1.835	15.8889	18.2049	-11.5903		1.835	7.83034	18.9137	14.3459
1.845	15.7372	15.0466	-11.2712		1.845	7.52504	17.505	15.1552
1.855	13.644	16.0416	-10.1869		1.855	7.65419	16.4619	14.4287
1.865	14.8281	12.9437	-10.6783		1.865	7.13661	15.2354	13.4607
1.875	13.1241	15.6011	-7.92158		1.875	6.46931	15.7019	15.8094
1.885	12.6864	14.669	-9.97337		1.885	6.63187	14.1889	13.6403
1.895	15.057	12.8275	-8.1213		1.895	6.64123	15.6284	13.8632
1.905	13.0105	17.5122	-10.5097		1.905	5.70912	14.1531	13.5978
1.915	12.6745	13.1564	-7.89045		1.915	6.08506	14.0824	14.6153
1.925	12.6145	16.6124	-10.8109		1.925	6.27775	12.8893	14.4821
1.935	12.1656	12.0241	-8.13677		1.935	5.47627	11.8104	13.6479
1.945	14.0922	13.6332	-8.86834		1.945	5.36993	12.3601	15.1606
1.955	11.2225	13.1677	-8.32801		1.955	4.30697	11.3695	13.7629
1.965	12.6077	13.553	-6.54864		1.965	4.2348	11.0722	13.4833
1.975	11.4884	12.3309	-8.55193		1.975	4.25242	11.0669	13.4444
1.985	7.82651	12.9313	-6.82106		1.985	4.06243	11.1407	13.2331
1.995	10.8426	12.2466	-5.96057		1.995	3.45952	10.1663	12.8292
2.005	10.4813	12.143	-8.15738		2.005	3.95149	9.98153	12.8151
2.015	10.477	12.4854	-8.81685		2.015	3.23473	9.01621	13.0161
2.025	12.4406	11.6845	-5.16993		2.025	3.8129	8.96613	12.5745
2.035	10.0943	13.2234	-6.49108		2.035	2.98349	8.99438	13.3307
2.045	9.07561	10.2316	-7.48387		2.045	2.91737	8.06599	12.785
2.055	10.5388	11.023	-7.49279		2.055	2.99724	7.99378	12.3911
2.065	8.0763	12.3787	-5.50887		2.065	2.67025	7.3819	13.2067
2.075	7.3082	11.9849	-3.99739		2.075	2.66362	7.1326	13.0257
2.085	10.9381	15.2306	-4.83017		2.085	2.19476	8.11356	12.7196
2.095	8.46998	13.0743	-9.23043		2.095	2.39125	7.91524	12.8569
2.105	9.00653	11.1854	-6.35121		2.105	2.18427	7.18306	12.4066
2.115	10.891	13.6289	-4.82242		2.115	2.09309	7.01376	12.482
2.125	7.33014	12.8427	-5.97048		2.125	1.94514	5.83106	12.7661
2.135	8.78547	10.6961	-7.13194		2.135	1.91217	5.74194	11.9455
2.145	10.0653	11.0608	-6.45726		2.145	1.85092	5.75438	11.5238
2.155	8.38436	10.5446	-9.01816		2.155	1.22131	5.81733	11.602
2.165	6.96809	10.8372	-5.06884		2.165	1.53077	5.12609	11.4525
2.175	9.94825	9.87666	-6.02754		2.175	1.55583	4.63863	11.5312
2.185	8.56689	11.1502	-5.08445		2.185	1.21354	4.57888	11.0124
2.195	10.0128	12.3209	-5.54122		2.195	1.35202	4.24475	11.9354
2.205	5.71459	11.5945	-3.81878		2.205	1.15232	4.63505	11.2134
2.215	7.33285	10.102	-3.88268		2.215	0.953456	3.82971	10.8019
2.225	6.7325	9.75997	-3.37175		2.225	0.783428	3.35045	11.1077
2.235	8.37436	10.3633	-3.59493		2.235	1.20154	3.7158	11.0046
2.245	7.63863	11.4118	-3.83536		2.245	0.724611	3.38723	10.4339
2.255	8.88641	11.3723	-2.62957		2.255	0.974106	3.57851	11.3901
2.265	8.74064	10.6699	-2.41999		2.265	0.972341	2.70939	10.9635
2.275	6.82008	6.72457	-1.25701		2.275	0.748447	2.63077	10.0325
2.285	7.5141	9.13186	-2.01636		2.285	0.830307	2.65074	10.783
2.295	7.15605	7.70824	-4.36514		2.295	0.856561	2.40103	10.7442
2.305	10.6415	9.62052	-2.57334		2.305	0.716982	2.64178	10.2828
2.315	8.02164	8.88952	-1.97197		2.315	0.522721	2.22201	10.2858
2.325	8.16612	6.69926	-4.34249		2.325	0.687111	2.31602	10.3093
2.335	9.27446	9.70667	-3.49503		2.335	0.521055	2.31237	9.55097
2.345	7.33409	8.08584	-0.625868		2.345	0.465343	2.01695	10.7373
2.355	4.63406	6.08358	-4.03999		2.355	0.656521	2.42675	10.561
2.365	8.10248	9.83653	-1.03431		2.365	0.682922	2.10793	9.94645
2.375	6.6704	8.47157	-2.73895		2.375	0.408618	1.83853	10.3704
2.385	7.07298	9.45821	-3.1626		2.385	0.40804	2.15028	9.22115
2.395	3.33353	5.71154	-1.57526		2.395	0.271198	1.51949	9.1288
2.405	5.3493	8.2952	-0.307497		2.405	0.434146	1.58979	9.43397
2.415	4.86075	9.57373	1.07822		2.415	0.243292	1.78037	9.61969
2.425	6.57439	5.41544	-1.49689		2.425	0.21583	1.48947	9.07269
2.435	7.30951	4.72896	0.128846		2.435	0.269789	1.5837	9.14034
2.445	8.72183	11.3881	-1.90071		2.445	0.26946	1.94166	9.34635
2.455	7.67123	5.5241	-0.0961749		2.455	0.24209	1.34025	9.03928
2.465	5.03095	8.05385	-1.13079		2.465	0.214792	1.69777	9.38342
2.475	5.71813	7.51956	2.18894		2.475	0.187562	1.24157	9.21536
2.485	6.05525	8.35005	0.175875		2.485	0.295194	1.35964	9.06761
2.495	5.98959	6.5326	-0.691399		2.495	0.133296	1.11962	8.15452
2.505	6.92142	5.88899	1.66309		2.505	0.294579	0.760951	9.06819
2.515	5.24628	4.91546	-0.727943		2.515	0.106149	1.11736	8.3143
2.525	5.10681	5.77765	1.19593		2.525	0.106046	0.830832	8.85451
2.535	2.95753	6.02242	0.00806625		2.535	0.186425	0.806294	8.318
2.545	3.4674	6.86252	2.32342		2.545	0.159455	1.11426	8.40818
2.555	6.57578	7.70331	-0.45985		2.555	0.212874	0.804875	8.45942
2.565	5.42651	7.59669	1.58357		2.565	0.159182	0.63827	7.8474
2.575	3.42549	6.21338	1.59841		2.575	0.025377	0.80356	8.40645
2.585	4.44822	6.01779	1.07016		2.585	0.158931	0.779273	7.77648
2.595	4.16322	5.44622	-0.447718		2.595	0.105422	0.565845	7.868
2.605	4.57408	4.28677	2.26046		2.605	0.132023	0.659979	7.80401
2.615	8.90503	4.52446	1.60411		2.615	0.131933	0.352502	7.81811
2.625	5.79939	5.61362	2.23332		2.625	0.131848	0.635505	7.71587
2.635	6.58679	6.0195	3.17486		2.635	0.211641	0.658703	7.03151
2.645	4.52799	6.16772	1.57569		2.645	0.07847	0.516874	7.78416
2.655	2.95209	3.30205	2.2887		2.655	0.0252364	0.422343	7.93498
2.665	3.10747	5.05716	1.35574		2.665	0.0252226	0.422123	7.13605
2.675	3.42394	7.91891	3.17739		2.675	0.0783459	0.516068	6.39627
2.685	2.91871	5.76889	3.95404		2.685	0.0517536	0.44525	7.26478
2.695	2.86701	5.99812	0.647982		2.695	0.0251863	0.398026	6.97127
2.705	3.66628	4.58377	4.87432		2.705	-0.00135843	0.421377	7.31679
2.715	5.18295	7.28496	3.20028		2.715	-0.00135843	0.280227	7.23672
2.725	2.93522	4.372	3.94701		2.725	0.0251574	0.350608	6.75086
2.735	2.12217	5.71366	4.61845		2.735	0.0251494	0.373987	6.96143
2.745	3.59044	3.69932	2.77968		2.745	0.0781437	0.279973	6.45705
2.755	2.33089	6.33563	4.113		2.755	0.0251359	0.279906	6.64869
2.765	3.27228	5.47625	4.2892		2.765	0.0516193	0.209444	6.70523
2.775	5.91014	3.32884	3.23178		2.775	0.0516099	0.209407	6.35638
2.785	2.96173	4.30437	3.43239		2.785	-0.00135843	0.209376	6.33612
2.795	5.8409	5.0237	2.59278		2.795	0.0251188	0.115522	5.98782
2.805	3.18814	6.04993	4.76771		2.805	0.0251165	0.279699	5.92938
2.815	4.27036	1.87137	5.94095		2.815	-0.00135843	0.209322	6.46962
2.825	5.96324	3.48816	3.06251		2.825	-0.00135843	0.256224	6.08336
2.835	3.68704	4.66138	5.41845		2.835	-0.00135843	0.162412	5.79382
2.845	4.90718	6.68111	3.41378		2.845	0.0251157	0.185873	6.33463
2.855	3.79945	3.70707	6.18043		2.855	0.0251176	0.256254	6.45093
2.865	4.70576	5.4263	7.40535		2.865	0.0251202	0.185905	5.69851
2.875	4.47543	4.07459	4.26858		2.875	-0.00135843	0.115544	5.52546
2.885	2.41935	3.87438	5.22829		2.885	-0.00135843	0.256356	6.04789
2.895	3.09298	4.26292	6.17158		2.895	0.0251331	0.162526	5.52747
2.905	1.30445	5.52231	6.07436		2.905	-0.00135843	0.115612	5.83791
2.915	3.67802	4.88245	6.52087		2.915	-0.00135843	0.25653	6.01338
2.925	6.05472	4.59667	5.98418		2.925	-0.00135843	0.18614	4.93243
2.935	2.7064	4.82973	5.85589		2.935	0.0251618	0.115713	5.14677
2.945	3.12487	4.00739	6.40721		2.945	-0.00135843	0.139257	5.41946
2.955	1.28961	4.10352	4.19388		2.955	0.0251811	0.045261	5.13124
2.965	2.00352	2.17892	7.09292		2.965	0.0517424	0.186413	4.78487
2.975	2.58703	5.2436	4.53451		2.975	0.0252037	0.186496	4.65144
2.985	2.50852	3.93409	7.92589		2.985	-0.00135843	0.0924104	4.55679
2.995	2.61787	1.80094	8.06577		2.995	0.0252296	0.116013	4.34586
3.005	2.1705	5.74816	5.24025		3.005	-0.00135843	0.139644	4.44524
3.015	0.36696	6.54195	5.36462		3.015	-0.00135843	0.139724	4.44782
3.025	3.27715	4.41299	4.52058		3.025	-0.00135843	0.23419	4.10094
3.035	1.6356	4.03069	4.10558		3.035	-0.00135843	0.0218463	4.41454
3.045	3.35384	2.70495	6.78472		3.045	-0.00135843	0.0927393	4.49531
3.055	2.3009	5.91875	4.95515		3.055	-0.00135843	0.0455203	4.18712
3.065	2.58355	2.75125	5.52095		3.065	-0.00135843	0.163851	3.87863
3.075	1.0511	5.99761	5.01823		3.075	-0.00135843	0.140298	3.82317
3.085	2.16596	5.50719	5.80459		3.085	-0.00135843	0.0930185	3.68972
3.095	2.1066	3.87981	7.51227		3.095	-0.00135843	0.069381	3.65379
3.105	1.21844	4.4829	5.45469		3.105	-0.00135843	0.0931764	3.93051
3.115	2.55611	2.14339	8.26521		3.115	-0.00135843	0.117016	3.75807
3.125	1.8314	4.08169	6.44475		3.125	-0.00135843	0.0220136	3.31144
3.135	2.07425	4.21687	8.77677		3.135	-0.00135843	0.117236	3.21671
3.145	4.44371	3.1156	8.48819		3.145	-0.00135843	0.0697058	3.2984
3.155	4.10109	4.06506	5.74797		3.155	-0.00135843	0.093625	2.65406
3.165	2.57403	4.42176	5.08763		3.165	-0.00135843	-0.00176398	3.06958
3.175	1.93572	1.31616	5.51035		3.175	-0.00135843	-0.00176398	3.13201
3.185	2.29696	2.41642	4.67621		3.185	-0.00135843	-0.00176398	3.15528
3.195	1.4713	4.83849	6.09027		3.195	-0.00135843	0.0221871	3.45472
3.205	3.75814	4.10303	6.7009		3.205	-0.00135843	0.118131	2.70883
3.215	2.36682	3.10382	7.39463		3.215	-0.00135843	0.0462517	2.7715
3.225	2.65612	1.79176	5.28301		3.225	-0.00135843	0.0222734	3.17078
3.235	0.747496	3.24623	8.08187		3.235	-0.00135843	0.0463716	2.95701
3.245	2.01832	3.33285	7.31989		3.245	-0.00135843	0.118731	2.94116
3.255	3.1581	2.67371	5.66468		3.255	0.0258793	0.0223671	2.44863
3.265	-0.0339153	2.20814	5.30045		3.265	-0.00135843	0.0465639	2.33278
3.275	2.96703	3.53395	5.55523		3.275	-0.00135843	0.0224337	2.91382
3.285	-0.230601	1.0369	9.10448		3.285	-0.00135843	0.0224682	2.71868
3.295	0.673036	2.56303	8.7714		3.295	-0.00135843	0.0225036	2.56301
3.305	0.73069	3.60965	7.95987		3.305	-0.00135843	-0.00176398	2.44698
3.315	-1.79234	3.03067	6.12667		3.315	-0.00135843	-0.00176398	2.41082
3.325	-0.358954	4.08534	10.712		3.325	-0.00135843	-0.00176398	2.67563
3.335	1.21849	4.80358	8.15907		3.335	-0.00135843	0.0226538	2.35849
3.345	2.30589	4.47458	7.87552		3.345	-0.00135843	0.0471511	2.22159
3.355	2.43085	3.06868	6.24258		3.355	-0.00135843	0.0227342	2.10447
3.365	1.39469	2.27361	4.12195		3.365	-0.00135843	0.0227757	2.08803
3.375	1.43889	2.3628	6.48866		3.375	-0.00135843	-0.00176398	1.78832
3.385	1.76299	-0.0328277	3.94055		3.385	-0.00135843	-0.00176398	2.39978
3.395	1.22682	2.12887	6.50317		3.395	-0.00135843	-0.00176398	2.14031
3.405	4.06598	4.07801	7.14502		3.405	-0.00135843	0.0229509	1.92066
3.415	0.489297	1.23283	5.87596		3.415	-0.00135843	-0.00176398	1.8633
3.425	0.625138	3.2661	9.44437		3.425	-0.00135843	0.023044	2.07127
3.435	1.71716	2.97278	6.54332		3.435	-0.00135843	0.023092	1.54353
3.445	2.00003	3.15357	4.55604		3.445	-0.00135843	-0.00176398	1.50579
3.455	1.15911	3.81127	5.45974		3.455	-0.00135843	-0.00176398	1.55012
3.465	0.768165	1.69809	6.06091		3.465	-0.00135843	-0.00176398	1.73876
3.475	0.829913	2.1341	6.35774		3.475	-0.00135843	-0.00176398	1.61885
3.485	1.91404	3.65372	6.41038		3.485	-0.00135843	-0.00176398	1.5605
3.495	1.81162	1.10526	3.56588		3.495	-0.00135843	-0.00176398	1.17052
3.505	2.16601	2.35587	6.48259		3.505	-0.00135843	-0.00176398	1.44319
3.515	2.83758	3.36127	4.58796		3.515	-0.00135843	-0.00176398	1.48825
3.525	2.57041	2.87865	5.71091		3.525	-0.00135843	0.023568	1.30419
3.535	-1.65107	2.42129	7.38493		3.535	-0.00135843	0.023626	1.24474
3.545	-0.748505	1.45486	6.91164		3.545	-0.00135843	-0.00176398	1.62497
3.555	1.36932	1.30221	5.43085		3.555	-0.00135843	-0.00176398	1.50308
3.565	-0.772588	4.78181	6.11351		3.565	-0.00135843	-0.00176398	1.10705
3.575	1.09847	1.48775	5.5783		3.575	-0.00135843	-0.00176398	1.40541
3.585	1.41428	1.67416	8.34264		3.585	-0.00135843	-0.00176398	1.15535
3.595	0.425001	1.37406	7.60348		3.595	-0.00135843	-0.00176398	1.51901
3.605	2.5516	3.57957	5.58771		3.605	-0.00135843	0.0240619	1.31058
3.615	0.453157	1.62977	6.95297		3.615	-0.00135843	-0.00176398	1.18638
3.625	1.74465	2.5794	9.18272		3.625	-0.00135843	-0.00176398	1.06157
3.635	2.0752	1.42771	6.04901		3.635	-0.00135843	-0.00176398	1.02184
3.645	0.612281	2.04663	7.52009		3.645	-0.00135843	-0.00176398	1.06787
3.655	0.14754	0.237038	5.21032		3.655	-0.00135843	-0.00176398	0.812596
3.665	-0.466131	3.7469	4.92097		3.665	-0.00135843	-0.00176398	0.966382
3.675	1.94847	2.72556	6.08398		3.675	-0.00135843	-0.00176398	0.882767
3.685	0.267499	3.07289	5.58335		3.685	-0.00135843	-0.00176398	0.885609
3.695	-0.196453	1.73027	5.86677		3.695	-0.00135843	-0.00176398	0.953861
3.705	1.31625	1.94808	5.17111		3.705	-0.00135843	-0.00176398	0.738474
3.715	-0.315888	2.46208	4.2328		3.715	-0.00135843	-0.00176398	0.89442
3.725	2.08316	0.4709	4.03881		3.725	-0.00135843	-0.00176398	0.677631
3.735	2.47279	0.371481	3.60361		3.735	0.028877	-0.00176398	0.569797
3.745	2.80599	2.61109	5.62329		3.745	-0.00135843	0.0251056	0.881555
3.755	1.3785	1.22794	4.13043		3.755	-0.00135843	-0.00176398	0.906858
3.765	-1.42962	1.81193	5.2125		3.765	-0.00135843	-0.00176398	0.754295
3.775	1.53287	1.83203	7.19719		3.775	-0.00135843	-0.00176398	0.757084
3.785	1.07593	2.834	3.64183		3.785	-0.00135843	-0.00176398	0.692714
3.795	0.586937	-0.196398	5.10008		3.795	-0.00135843	-0.00176398	0.717848
3.805	2.29193	-0.0671294	4.74402		3.805	-0.00135843	0.0256313	0.788274
3.815	3.01736	1.52183	4.84063		3.815	-0.00135843	-0.00176398	0.451927
3.825	-1.26282	2.93056	6.16646		3.825	-0.00135843	-0.00176398	0.544678
3.835	0.989727	0.503895	4.26889		3.835	-0.00135843	-0.00176398	0.45583
3.845	3.85545	3.28389	5.76711		3.845	-0.00135843	-0.00176398	0.686454
3.855	0.922869	1.65376	6.65903		3.855	-0.00135843	-0.00176398	0.620465
3.865	-1.74476	2.33579	4.93494		3.865	0.0302165	-0.00176398	0.507974
3.875	0.545263	0.273412	4.31019		3.875	-0.00135843	-0.00176398	0.417797
3.885	-0.231388	1.97384	4.81995		3.885	-0.00135843	-0.00176398	0.489341
3.895	2.02083	0.634264	7.80391		3.895	-0.00135843	-0.00176398	0.468308
3.905	-0.226671	3.51681	2.91401		3.905	-0.00135843	-0.00176398	0.400396
3.915	1.08113	-0.159917	3.99487		3.915	-0.00135843	-0.00176398	0.496195
3.925	-1.40973	0.886141	6.45244		3.925	-0.00135843	0.0268453	0.333706
3.935	2.24127	0.132914	5.59829		3.935	0.0310604	-0.00176398	0.453665
3.945	2.83089	2.20153	3.64815		3.945	-0.00135843	0.0270709	0.527116
3.955	1.07428	2.11742	3.71054		3.955	-0.00135843	0.0271863	0.458192
3.965	-0.793173	2.47068	3.72809		3.965	-0.00135843	-0.00176398	0.340875
3.975	1.21328	1.16523	6.29494		3.975	0.0315859	-0.00176398	0.342739
3.985	1.61712	2.66454	3.96418		3.985	-0.00135843	-0.00176398	0.320508
3.995	0.664128	0.205278	3.21537		3.995	-0.00135843	-0.00176398	0.395007
4.005	-0.16172	2.45611	3.8981		4.005	-0.00135843	-0.00176398	0.178209
4.015	3.29563	3.21444	5.32219		4.015	-0.00135843	-0.00176398	0.326061
4.025	3.21789	3.05724	3.52199		4.025	-0.00135843	-0.00176398	0.229815
4.035	2.12739	1.01434	4.41971		4.035	0.032439	-0.00176398	0.354559
4.045	-0.193074	-0.743895	3.02556		4.045	-0.00135843	-0.00176398	0.232858
4.055	1.96865	-0.0990662	3.90925		4.055	-0.00135843	-0.00176398	0.259284
4.065	1.00028	-0.265829	4.97834		4.065	-0.00135843	0.0285842	0.161056
4.075	-0.0784358	2.79955	5.08105		4.075	0.0330544	0.0287238	0.312895
4.085	1.04726	0.167668	4.48131		4.085	-0.00135843	0.0288656	0.138391
4.095	1.17796	2.71383	5.80366		4.095	0.0333771	-0.00176398	0.190239
4.105	0.36936	-0.774131	4.95228		4.105	-0.00135843	-0.00176398	0.242589
4.115	0.922439	-0.0061051	2.3051		4.115	-0.00135843	-0.00176398	0.167581
4.125	2.29316	-0.321359	1.92189		4.125	-0.00135843	-0.00176398	0.246045
4.135	2.4397	1.87215	1.82145		4.135	0.0340543	-0.00176398	0.221991
4.145	3.37248	0.715758	4.1621		4.145	-0.00135843	-0.00176398	0.0160329
4.155	-0.369155	1.54613	3.52909		4.155	-0.00135843	-0.00176398	0.199275
4.165	1.82069	2.2914	0.689956		4.165	-0.00135843	-0.00176398	0.0960002
4.175	-0.409799	3.52656	1.67147		4.175	-0.00135843	-0.00176398	0.0707278
4.185	-0.627609	-0.211302	4.65229		4.185	-0.00135843	-0.00176398	0.25711
4.195	-0.480836	0.510155	-1.43995		4.195	-0.00135843	-0.00176398	0.0460351
4.205	-1.57887	0.395693	1.8821		4.205	-0.00135843	-0.00176398	0.100425
4.215	2.6275	-0.470037	2.0664		4.215	-0.00135843	-0.00176398	0.155406
4.225	-0.16898	-0.192594	3.17523		4.225	-0.00135843	-0.00176398	0.102749
4.235	-1.09154	1.51124	1.22406		4.235	-0.00135843	-0.00176398	0.0223122
4.245	0.566168	2.50474	2.01712		4.245	-0.00135843	-0.00176398	0.0230692
4.255	1.98013	1.87354	2.40882		4.255	-0.00135843	-0.00176398	0.271471
4.265	-1.44494	2.6155	4.191		4.265	-0.00135843	-0.00176398	0.0522929
4.275	2.19066	0.494167	4.18719		4.275	-0.00135843	-0.00176398	0.1924
4.285	-0.693532	-1.85383	2.14242		4.285	-0.00135843	-0.00176398	-0.00176527
4.295	-0.63683	0.766715	-1.78223		4.295	-0.00135843	-0.00176398	-0.0292636
4.305	-0.150485	0.357846	2.43468		4.305	-0.00135843	-0.00176398	0.0562125
4.315	0.773251	0.188375	0.0938471		4.315	0.0377155	-0.00176398	0.171215
4.325	0.963049	1.02883	-0.266206		4.325	-0.00135843	-0.00176398	0.115612
4.335	-0.50429	-2.25335	0.842794		4.335	-0.00135843	-0.00176398	0.00164386
4.345	1.11625	-0.496923	0.952143		4.345	-0.00135843	-0.00176398	-0.0847106
4.355	-1.44632	3.30598	1.9415		4.355	-0.00135843	-0.00176398	0.0615054
4.365	-0.573517	2.91002	1.41747		4.365	-0.00135843	0.0339437	0.0332279
4.375	-0.336801	2.33136	1.03706		4.375	-0.00135843	-0.00176398	0.0341735
4.385	-0.911835	1.63871	0.683932		4.385	-0.00135843	-0.00176398	-0.0244123
4.395	0.110073	-0.371736	-1.76932		4.395	-0.00135843	-0.00176398	-0.0238244
4.405	-0.672988	1.91797	2.47501		4.405	-0.00135843	-0.00176398	-0.023226
4.415	-0.381971	1.2886	-0.814329		4.415	-0.00135843	-0.00176398	-0.0529893
4.425	3.31126	1.95292	-0.935138		4.425	-0.00135843	0.0353857	0.0391628
4.435	1.01947	-1.11213	2.73195		4.435	-0.00135843	-0.00176398	0.101796
4.445	1.07846	2.8257	4.68524		4.445	-0.00135843	-0.00176398	0.103297
4.455	0.540652	0.107093	-1.79289		4.455	-0.00135843	-0.00176398	0.0423805
4.465	-0.563598	-0.547102	2.04767		4.465	-0.00135843	-0.00176398	0.0434932
4.475	1.7056	0.792063	2.87375		4.475	-0.00135843	-0.00176398	0.0129545
4.485	-1.94004	0.447376	0.938753		4.485	-0.00135843	-0.00176398	0.0138785
4.495	3.66118	1.81753	-0.154554		4.495	-0.00135843	-0.00176398	-0.0173186
4.505	1.44462	0.96802	-0.419903		4.505	-0.00135843	-0.00176398	0.0481584
4.515	-1.56405	0.10771	-2.74212		4.515	-0.00135843	-0.00176398	-0.0158653
4.525	3.22642	-1.12316	-0.429542		4.525	-0.00135843	-0.00176398	0.0506274
4.535	-1.81	-1.80766	-0.530253		4.535	-0.00135843	-0.00176398	0.0187715
4.545	0.676182	-2.29814	-0.463218		4.545	-0.00135843	-0.00176398	-0.0135776
4.555	2.46513	0.067122	-2.41173		4.555	-0.00135843	-0.00176398	0.0545152
4.565	-0.0411376	-0.206289	-0.115203		4.565	-0.00135843	-0.00176398	-0.0119761
4.575	0.0864846	-0.68986	-0.0359482		4.575	-0.00135843	-0.00176398	-0.0795402
4.585	0.596144	2.21306	-1.05619		4.585	-0.00135843	-0.00176398	0.0586404
4.595	-1.88698	0.267471	3.40132		4.595	-0.00135843	-0.00176398	0.0948329
4.605	-0.997294	4.08276	0.399636		4.605	0.0467088	-0.00176398	-0.0786813
4.615	-3.67801	2.12415	-0.741612		4.615	-0.00135843	0.0411831	-0.113735
4.625	-2.00276	-0.299256	0.132299		4.625	-0.00135843	-0.00176398	-0.00676667
4.635	1.18294	0.208355	-2.60882		4.635	-0.00135843	-0.00176398	0.102066
4.645	-2.43965	0.286094	-1.29578		4.645	-0.00135843	-0.00176398	0.0676866
4.655	0.802367	0.27826	-0.615906		4.655	-0.00135843	-0.00176398	-0.0405178
4.665	-0.808697	-0.625254	1.44541		4.665	-0.00135843	-0.00176398	-0.00291566
4.675	-1.42514	0.0417249	-1.56021		4.675	-0.00135843	-0.00176398	-0.0764566
4.685	-1.58697	1.54578	-1.233		4.685	-0.00135843	-0.00176398	-0.113735
4.695	-1.85429	-1.71818	-0.213671		4.695	-0.00135843	-0.00176398	-0.113735
4.705	2.76425	1.47842	-1.01284		4.705	-0.00135843	-0.00176398	-0.113735
4.715	0.520149	2.48138	0.265244		4.715	-0.00135843	-0.00176398	0.00239059
4.725	1.98589	-2.47708	1.37524		4.725	-0.00135843	-0.00176398	0.0426109
4.735	2.07507	1.33992	-1.79295		4.735	-0.00135843	-0.00176398	-0.0347886
4.745	-1.60438	-2.75638	0.55942		4.745	-0.00135843	-0.00176398	-0.0339973
4.755	0.441917	2.70466	-2.95829		4.755	-0.00135843	-0.00176398	-0.0331875
4.765	1.24878	-1.7543	-3.16886		4.765	-0.00135843	-0.00176398	0.0897056
4.775	2.13063	2.2365	1.2642		4.775	-0.00135843	-0.00176398	-0.0726223
4.785	3.03291	-0.651763	0.0598152		4.785	-0.00135843	-0.00176398	0.0940005
4.795	-0.189571	0.634331	-0.873986		4.795	-0.00135843	-0.00176398	-0.0297502
4.805	-0.395203	0.918956	-5.09419		4.805	-0.00135843	-0.00176398	0.0136106
4.815	2.51538	-2.22917	-0.56428		4.815	-0.00135843	-0.00176398	-0.0708187
4.825	-4.14728	1.56602	2.37665		4.825	-0.00135843	-0.00176398	-0.0269442
4.835	1.19735	-1.05546	-1.8986		4.835	-0.00135843	-0.00176398	-0.0698479
4.845	1.12711	0.20164	-3.2954		4.845	-0.00135843	-0.00176398	-0.113735
4.855	2.4118	-1.40153	-1.75845		4.855	-0.00135843	-0.00176398	-0.0688265
4.865	0.550911	0.602716	1.58928		4.865	-0.00135843	-0.00176398	-0.0682956
4.875	-3.68586	2.76871	-3.67132		4.875	-0.00135843	-0.00176398	-0.0677506
4.885	-3.10958	-0.269158	-2.26212		4.885	-0.00135843	-0.00176398	-0.0671909
4.895	-0.38522	-2.97931	-0.862914		4.895	-0.00135843	-0.00176398	-0.0666159
4.905	-1.71248	0.794059	-0.332754		4.905	-0.00135843	-0.00176398	-0.0660251
4.915	-3.13803	-2.55448	-2.54078		4.915	-0.00135843	-0.00176398	-0.0654177
4.925	3.25331	2.99042	-2.74792		4.925	-0.00135843	-0.00176398	-0.113735
4.935	-0.452751	-0.653994	-0.181462		4.935	-0.00135843	-0.00176398	-0.0641506
4.945	0.498255	0.489734	-0.709674		4.945	-0.00135843	-0.00176398	-0.0634895
4.955	0.289621	-0.622682	-0.995152		4.955	-0.00135843	-0.00176398	-0.0628089
4.965	2.69638	1.56039	-4.43532		4.965	-0.00135843	-0.00176398	-0.062108
4.975	-1.07295	-3.50706	-2.00156		4.975	-0.00135843	-0.00176398	-0.113735
4.985	-0.142523	-1.36353	-0.027254		4.985	-0.00135843	-0.00176398	-0.113735
4.995	-0.956033	2.3488	-2.08691		4.995	-0.00135843	-0.00176398	-0.0598742
5.005	-1.71676	-4.45089	-2.83838		5.005	-0.00135843	-0.00176398	-0.0590826
5.015	-0.977243	0.206117	-2.38964		5.015	-0.00135843	-0.00176398	-0.0582656
5.025	-2.68454	-0.261081	-0.122914		5.025	-0.00135843	-0.00176398	0.111516
5.035	-0.443825	-0.740739	-2.41559		5.035	-0.00135843	-0.00176398	0.172186
5.045	-1.39646	-0.527878	-1.35107		5.045	-0.00135843	-0.00176398	0.00243459
5.055	1.10193	2.77669	-1.37136		5.055	-0.00135843	-0.00176398	-0.0547188
5.065	3.19013	2.76643	-2.34961		5.065	-0.00135843	-0.00176398	-0.0537553
5.075	-3.5136	-0.5756	-2.62628		5.075	-0.00135843	-0.00176398	-0.113735
5.085	-2.02449	0.491187	-2.84796		5.085	-0.00135843	-0.00176398	-0.0517248
5.095	-2.9908	4.20234	-5.85049		5.095	-0.00135843	-0.00176398	-0.0506541
5.105	-0.028411	1.10569	-0.996707		5.105	-0.00135843	-0.00176398	-0.113735
5.115	2.50438	-3.29072	-1.25923		5.115	-0.00135843	-0.00176398	-0.113735
5.125	-1.52904	3.06672	-4.92247		5.125	-0.00135843	-0.00176398	0.0193441
5.135	-2.36521	3.15829	-0.992984		5.135	-0.00135843	-0.00176398	-0.0459522
5.145	2.92524	-0.0172986	-4.71684		5.145	-0.00135843	-0.00176398	-0.0446596
5.155	-0.46049	1.81856	-1.04836		5.155	-0.00135843	0.0837863	-0.0433145
5.165	2.52097	-3.16346	2.19379		5.165	-0.00135843	-0.00176398	-0.0419137
5.175	-4.22234	-1.04586	-2.19763		5.175	-0.00135843	-0.00176398	-0.0404538
5.185	-0.781387	-0.474104	-1.6076		5.185	-0.00135843	-0.00176398	0.0358729
5.195	-0.0209163	-1.26818	-1.44848		5.195	-0.00135843	-0.00176398	-0.037341
5.205	-5.32654	1.22408	-3.15337		5.205	-0.00135843	-0.00176398	-0.113735
5.215	-0.909718	-1.98692	0.813315		5.215	-0.00135843	-0.00176398	-0.113735
5.225	-1.21397	-0.583254	-6.95219		5.225	-0.00135843	-0.00176398	-0.0321221
5.235	0.874377	1.69968	-1.88203		5.235	-0.00135843	-0.00176398	-0.113735
5.245	-3.38537	-3.38647	1.12424		5.245	-0.00135843	-0.00176398	-0.113735
5.255	-0.162897	2.66946	-4.21873		5.255	-0.00135843	-0.00176398	-0.0261118
5.265	-5.15273	-1.22579	-4.70832		5.265	-0.00135843	-0.00176398	-0.113735
5.275	0.974584	-4.08925	-3.37772		5.275	-0.00135843	-0.00176398	0.0705895
5.285	3.40789	-0.66632	-1.21699		5.285	-0.00135843	-0.00176398	-0.113735
5.295	-0.688622	-7.32826	-0.00481128		5.295	-0.00135843	-0.00176398	-0.113735
5.305	-2.95844	1.66434	-4.81889		5.305	-0.00135843	-0.00176398	-0.0137829
5.315	0.283288	2.18454	2.02103		5.315	-0.00135843	-0.00176398	0.0919775
5.325	0.234524	3.76758	-2.06223		5.325	-0.00135843	-0.00176398	-0.0077971
5.335	0.484064	-1.97936	-3.77434		5.335	-0.00135843	-0.00176398	-0.00452176
5.345	-4.65763	-4.1207	0.154329		5.345	-0.00135843	-0.00176398	-0.113735
5.355	1.51702	-0.885479	-10.5573		5.355	-0.00135843	-0.00176398	-0.113735
5.365	-1.2954	4.7669	0.877733		5.365	-0.00135843	-0.00176398	-0.113735
5.375	2.53284	-0.537234	0.0349568		5.375	-0.00135843	-0.00176398	-0.113735
5.385	-2.92647	-1.83257	-8.23459		5.385	-0.00135843	-0.00176398	-0.113735
5.395	-0.152655	-1.26861	-2.64109		5.395	-0.00135843	-0.00176398	-0.113735
5.405	8.77431	-3.87832	-1.34445		5.405	-0.00135843	-0.00176398	-0.113735
5.415	-1.48191	-3.52487	-0.664493		5.415	-0.00135843	-0.00176398	-0.113735
5.425	0.47221	8.09453	-7.351		5.425	-0.00135843	-0.00176398	-0.113735
5.435	-6.73761	6.71569	2.94728		5.435	-0.00135843	-0.00176398	-0.113735
5.445	-3.93355	1.78096	-0.213822		5.445	-0.00135843	-0.00176398	-0.113735
5.455	-0.848529	0.378374	-0.376985		5.455	-0.00135843	-0.00176398	-0.113735
5.465	-3.47266	1.50387	1.46223		5.465	-0.00135843	-0.00176398	-0.113735
5.475	-1.07838	7.69322	-1.13676		5.475	-0.00135843	-0.00176398	0.273307
5.485	1.5986	1.41965	3.13247		5.485	-0.00135843	-0.00176398	-0.113735
5.495	-0.164031	2.29839	-0.334115		5.495	-0.00135843	-0.00176398	-0.113735
5.505	2.61549	-3.75419	-1.93809		5.505	-0.00135843	-0.00176398	-0.113735
5.515	5.11136	5.04291	-3.51965		5.515	-0.00135843	-0.00176398	0.383668
5.525	-6.69689	-10.8343	-4.53836		5.525	-0.00135843	-0.00176398	0.15408
5.535	3.00188	-2.91991	0.658347		5.535	-0.00135843	-0.00176398	-0.113735
5.545	4.04967	-0.870351	1.73834		5.545	-0.00135843	-0.00176398	-0.113735
5.555	7.21863	-6.02172	3.03702		5.555	-0.00135843	-0.00176398	-0.113735
5.565	8.97237	2.25248	-9.29925		5.565	-0.00135843	-0.00176398	-0.113735
5.575	1.61786	-1.14861	-0.345918		5.575	-0.00135843	-0.00176398	-0.113735
5.585	-1.01633	-9.75111	-3.75381		5.585	-0.00135843	-0.00176398	-0.113735
5.595	-0.547535	-2.88612	-1.91069		5.595	-0.00135843	-0.00176398	-0.113735
5.605	14.4467	5.88657	9.03748		5.605	-0.00135843	-0.00176398	-0.113735
5.615	-6.06953	10.5895	-4.15897		5.615	-0.00135843	-0.00176398	-0.113735
5.625	-8.40865	5.72203	15.7005		5.625	-0.00135843	-0.00176398	-0.113735
5.635	-10.7015	2.3334	-0.419592		5.635	-0.00135843	-0.00176398	-0.113735
5.645	11.3382	-33.5914	-3.42312		5.645	-0.00135843	-0.00176398	-0.113735
5.655	-16.0381	-27.8946	39.9875		5.655	-0.00135843	-0.00176398	-0.113735

## Sheet: Figure 3C
# Cdc42-GTP				Patch radius
DD	rD	#Cdc42-GTP		DD	rD	Patch radius
0.0002	9e-05	260.992		0.0002	9e-05	Gray
0.00045	9e-05	259.311		0.00045	9e-05	Gray
0.001	9e-05	258.545		0.001	9e-05	Gray
0.00224	9e-05	280.455		0.00224	9e-05	3.585
0.005	9e-05	314.806		0.005	9e-05	2.805
0.01118	9e-05	345.218		0.01118	9e-05	2.415
0.025	9e-05	379.469		0.025	9e-05	2.335
0.0559	9e-05	438.066		0.0559	9e-05	2.105
0.125	9e-05	519.654		0.125	9e-05	2.165
0.0002	0.0003	286.992		0.0002	0.0003	Gray
0.00045	0.0003	287.255		0.00045	0.0003	Gray
0.001	0.0003	290.102		0.001	0.0003	3.895
0.00224	0.0003	319.317		0.00224	0.0003	3.695
0.005	0.0003	355.252		0.005	0.0003	2.815
0.01118	0.0003	381.876		0.01118	0.0003	2.475
0.025	0.0003	426.223		0.025	0.0003	2.255
0.0559	0.0003	498.384		0.0559	0.0003	2.135
0.125	0.0003	582.573		0.125	0.0003	2.105
0.0002	0.001	327.758		0.0002	0.001	Gray
0.00045	0.001	328.647		0.00045	0.001	Gray
0.001	0.001	346.721		0.001	0.001	3.895
0.00224	0.001	382.605		0.00224	0.001	3.345
0.005	0.001	410.62		0.005	0.001	2.845
0.01118	0.001	431.656		0.01118	0.001	2.455
0.025	0.001	487.08		0.025	0.001	2.265
0.0559	0.001	579.073		0.0559	0.001	2.125
0.125	0.001	696.164		0.125	0.001	2.035
0.0002	0.0033	388.859		0.0002	0.0033	3.255
0.00045	0.0033	401.819		0.00045	0.0033	3.755
0.001	0.0033	414.026		0.001	0.0033	2.705
0.00224	0.0033	424.489		0.00224	0.0033	2.655
0.005	0.0033	462.08		0.005	0.0033	2.595
0.01118	0.0033	483.477		0.01118	0.0033	2.425
0.025	0.0033	545.867		0.025	0.0033	2.295
0.0559	0.0033	643.549		0.0559	0.0033	2.195
0.125	0.0033	775.84		0.125	0.0033	2.085
0.0002	0.011	469.373		0.0002	0.011	Gray
0.00045	0.011	475.796		0.00045	0.011	2.335
0.001	0.011	477.554		0.001	0.011	2.295
0.00224	0.011	500.507		0.00224	0.011	2.375
0.005	0.011	501.242		0.005	0.011	2.395
0.01118	0.011	511.463		0.01118	0.011	2.315
0.025	0.011	533.632		0.025	0.011	2.135
0.0559	0.011	612.674		0.0559	0.011	2.105
0.125	0.011	727.779		0.125	0.011	2.075
0.0002	0.037	508.78		0.0002	0.037	2.125
0.00045	0.037	513.668		0.00045	0.037	2.215
0.001	0.037	507.295		0.001	0.037	2.255
0.00224	0.037	517.544		0.00224	0.037	2.195
0.005	0.037	513.677		0.005	0.037	2.165
0.01118	0.037	515.712		0.01118	0.037	2.185
0.025	0.037	535.194		0.025	0.037	2.295
0.0559	0.037	571.773		0.0559	0.037	2.075
0.125	0.037	654.631		0.125	0.037	2.085

## Sheet: Figure 4A
# Cdc42-GTP						Patch width
	WT	1ritC	2ritC	3ritC			WT	1ritC	2ritC	3ritC
Ref. case	595.213	545.867	382.605	290.102		Ref. case	2.065	2.295	3.345	3.895
1/2s GAP	694.052	622.904	467.653	368.293		1/2s GAP	2.215	2.665	3.715	5.65487
0 sGAP	1749.09	1041.15	792.924	574.012		0 sGAP	5.65487	5.65487	5.65487	5.65487
1/100 khydro	664.466	659.865	421.381	331.404		1/100 khydro	2.075	2.235	2.655	3.595

[truncated: 16 more sheets: Figure S2A, Figure S2C, Figure S2D, Figure S3B, Figure S3C, Figure S4, Figure S5A, Figure S5B, Figure S5C, Figure S6A, Figure S6B, Figure S6C, Figure S7, Figure S8, Figure S9, Figure S10]
